# Supplementary material for: Analysis of social combinations of COVID-19 vaccination: Evidence from a conjoint analysis
Source: PLoS One. 2022 Jan 21;17(1):e0261426. doi: 10.1371/journal.pone.0261426 (PMC8782289; doi:10.1371/journal.pone.0261426)
Supplement: S2 Fig — (CSV) [file pone.0261426.s003.csv]

ID	StartDate	Q1.1	Q2.1	Q2.2	Q2.3	Q2.4	Q2.5	Q2.6	Q2.6_11_TEXT	Q3.1	Q3.2_1	Q3.2_2	Q3.2_3	Q3.2_4	Q3.2_5	Q3.2_6	Q3.2_7	Q3.2_8	Q3.2_9	Q3.2_10	Q3.2_11	Q3.2_12	Q3.2_13	Q3.2_14	Q3.2_15	Q3.2_16	Q3.2_17	Q3.2_18	Q3.2_19	Q3.2_20	Q3.2_21	Q3.2_22	Q3.2_23	Q3.2_24	Q3.2_25	Q3.2_26	Q3.2_27	Q3.2_28	Q3.2_29	Q3.2_30	Q3.2_31	Q3.2_32	Q3.2_33	Q3.2_34	Q3.2_35	Q3.2_36	Q3.2_37	Q3.2_38	Q3.2_39
2	2021/3/14 14:00	1	2	41	11	4	1	1,4		5	5											1
3	2021/3/14 14:00	1	2	53	11	4	9	6		3	3											3
4	2021/3/14 14:01	1	2	33	11	4	1	1,4,6		2	2											2
5	2021/3/14 14:00	1	1	23	3	4	1	4		2	5			5
6	2021/3/14 14:00	1	2	37	1	4	5	2		2	4	3
7	2021/3/14 14:00	1	2	40	11	3	5	6		5	5											3
8	2021/3/14 14:01	1	2	38	12	3	5	6		2	2												2
9	2021/3/14 14:00	1	2	43	5	2	1	1,4		1	1					1
10	2021/3/14 14:01	1	1	37	14	2	9	6,8,9		5	3														3
11	2021/3/14 14:00	1	2	41	21	4	1	4		3	3																					3
12	2021/3/14 14:00	1	2	54	22	4	1	1,4,6		3	3																						3
13	2021/3/14 14:00	1	2	48	28	2	5	2		5	2																												4
14	2021/3/14 14:02	1	2	45	15	2	5	6		3	2															3
15	2021/3/14 14:01	1	1	37	23	4	1	1,4		3	3																							3
16	2021/3/14 14:01	1	1	44	22	5	5	2		1	5																						5
17	2021/3/14 14:00	1	2	50	11	3	5	6		2	2											4
18	2021/3/14 14:00	1	1	35	3	3	5	6		4	3			5
19	2021/3/14 14:00	1	2	34	22	2	5	2		5	5																						4
20	2021/3/14 14:00	1	2	55	26	4	1	1,4		4	4																										4
21	2021/3/14 14:00	1	2	30	10	4	9	2		4	3										3
22	2021/3/14 14:00	1	2	44	11	3	9	6		5	5											2
23	2021/3/14 14:01	1	2	46	13	4	9	6		5	5													4
24	2021/3/14 14:01	1	1	38	23	4	1	1,4		4	4																							5
25	2021/3/14 14:00	1	2	48	27	4	1	1,4		5	4																											2
26	2021/3/14 14:00	1	1	50	16	2	1	4		2	3																3
27	2021/3/14 14:01	1	2	38	23	4	1	1,4		4	4																							5
28	2021/3/14 14:00	1	2	48	14	5	1	1,4		3	5														6
29	2021/3/14 14:00	1	2	46	23	7	11	2		3	2																							2
30	2021/3/14 14:00	1	2	48	14	2	9	2		5	5														5
31	2021/3/14 14:01	1	2	30	1	4	1	4		4	2	2
32	2021/3/14 14:00	1	2	50	12	4	1	1,4		5	3												5
33	2021/3/14 14:00	1	2	35	27	4	1	1,4		5	5																											2
34	2021/3/14 14:00	1	1	40	27	2	1	1,4		4	4																											1
35	2021/3/14 14:01	1	2	50	1	4	1	4		4	5	1
36	2021/3/14 14:00	1	2	41	4	4	5	6		4	4				5
37	2021/3/14 14:00	1	1	48	1	2	1	4		5	2	2
38	2021/3/14 14:00	1	2	55	24	2	1	1,4		2	1																								1
39	2021/3/14 14:01	1	2	52	12	4	1	1,4		3	3												3
40	2021/3/14 14:00	1	2	41	40	4	9	2		3	2
41	2021/3/14 14:01	1	2	41	12	2	5	2		5	5												4
42	2021/3/14 14:01	1	2	32	23	4	5	6		3	3																							2
43	2021/3/14 14:00	1	2	47	12	2	9	6		5	5												5
44	2021/3/14 14:00	1	2	43	29	3	5	6		5	5																													5
45	2021/3/14 14:04	1	1	20	28	2	9	6		4	4																												6
46	2021/3/14 14:00	1	1	52	21	3	9	8		3	5																					3
47	2021/3/14 14:01	1	2	47	16	2	5	2		5	5																5
48	2021/3/14 14:00	1	2	42	11	4	1	1,4		4	4											3
49	2021/3/14 14:01	1	2	52	22	2	5	2		1	1																						5
50	2021/3/14 14:00	1	2	57	11	4	1	4		5	5											2
51	2021/3/14 14:00	1	2	41	23	2	5	2		2	2																							5
52	2021/3/14 14:00	1	1	31	13	4	1	4		2	2													2
53	2021/3/14 14:00	1	2	52	27	4	1	1,4		2	2																											2
54	2021/3/14 14:00	1	2	29	24	4	9	6		4	4																								3
55	2021/3/14 14:03	1	2	45	40	4	1	1,4		5	5
56	2021/3/14 14:00	1	2	42	9	4	9	6		3	6									6
57	2021/3/14 14:00	1	2	44	16	3	1	4,6,11	��	5	5																5
58	2021/3/14 14:01	1	4	60	33	4	1	4		7	7																																	3
59	2021/3/14 14:01	1	1	49	23	2	1	1,4		2	2																							2
60	2021/3/14 14:01	1	2	49	27	4	1	1,4		4	3																											1
61	2021/3/14 14:03	1	1	48	40	4	5	2		3	3
62	2021/3/14 14:00	1	2	48	40	2	5	6		5	5
63	2021/3/14 14:03	1	2	47	13	4	1	1,4		1	2													2
64	2021/3/14 14:01	1	2	44	7	4	9	6		3	3							1
65	2021/3/14 14:02	1	2	36	26	4	1	1,4		1	1																										1
66	2021/3/14 14:00	1	2	48	13	2	5	2		5	5													3
67	2021/3/14 14:04	1	1	46	11	4	1	4		2	2											2
68	2021/3/14 14:00	1	2	51	2	4	5	6		5	5		5
69	2021/3/14 14:00	1	2	56	1	4	5	6		1	2	2
70	2021/3/14 14:00	1	2	39	40	4	1	1,4		4	5
71	2021/3/14 14:01	1	2	44	27	4	5	6		5	5																											5
72	2021/3/14 14:00	1	2	35	13	4	5	2		2	2													2
73	2021/3/14 14:00	1	1	43	41	2	9	6		4	3
74	2021/3/14 14:00	1	2	48	40	3	5	2		2	2
75	2021/3/14 14:01	1	2	45	13	4	5	6		5	5													2
76	2021/3/14 14:01	1	2	40	27	3	5	6		2	2																											1
77	2021/3/14 14:04	1	1	32	32	4	1	1,4		2	3																																2
78	2021/3/14 14:00	1	2	60	27	4	5	6		5	4																											5
79	2021/3/14 14:01	1	2	37	27	4	1	1,4,6		4	3																											2
80	2021/3/14 14:00	1	2	35	13	4	5	2		5	5													4
81	2021/3/14 14:00	1	1	47	38	3	5	2		4	5																																						1
82	2021/3/14 14:01	1	2	39	22	2	5	6		5	5																						1
83	2021/3/14 14:04	1	1	43	23	3	1	1,4		2	2																							2
84	2021/3/14 14:01	1	2	45	14	4	5	2		2	2														4
85	2021/3/14 14:01	1	1	37	11	2	5	6,11	�Z	5	5											6
86	2021/3/14 14:01	1	2	42	13	4	1	4		2	2													2
87	2021/3/14 14:00	1	2	57	8	2	5	2		3	3								2
88	2021/3/14 14:00	1	2	53	11	4	5	2		5	5											2
89	2021/3/14 14:02	1	1	32	46	4	1	1,4,6		3	2
90	2021/3/14 14:02	1	2	30	9	4	5	2		3	3									2
91	2021/3/14 14:00	1	2	40	13	4	1	1,4		2	2													2
92	2021/3/14 14:00	1	2	49	40	4	1	1,4		5	5
93	2021/3/14 14:00	1	2	63	36	4	5	2		5	4																																				5
94	2021/3/14 14:03	1	1	38	13	5	6	1		4	5													3
95	2021/3/14 14:01	1	2	65	23	4	1	4		1	2																							5
96	2021/3/14 14:00	1	1	43	24	3	1	4		2	2																								2
97	2021/3/14 14:00	1	1	42	23	3	5	2		3	3																							4
98	2021/3/14 14:00	1	2	41	11	2	9	6		3	3											3
99	2021/3/14 14:05	1	2	48	16	3	5	6,9		7	7																7
100	2021/3/14 14:02	1	2	41	46	2	1	1,4,6		5	5
101	2021/3/14 14:08	1	2	38	13	5	1	1,4		5	4													4
102	2021/3/14 14:03	1	2	52	18	3	9	2		4	4																		2
103	2021/3/14 14:00	1	2	46	23	4	5	6		2	2																							5
104	2021/3/14 14:00	1	4	27	20	7	11	12		2	2																				4
105	2021/3/14 14:03	1	2	60	27	5	1	1,4,6		4	4																											2
106	2021/3/14 14:03	1	2	48	14	4	5	6		4	4														4
107	2021/3/14 14:01	1	2	41	11	4	9	6		5	5											3
108	2021/3/14 14:00	1	2	27	27	3	5	6		4	4																											3
109	2021/3/14 14:01	1	2	57	11	2	1	4		3	3											2
110	2021/3/14 14:03	1	2	55	16	4	1	1,4,6		2	2																2
111	2021/3/14 14:00	1	2	39	12	4	5	6,11	��	4	4												4
112	2021/3/14 14:00	1	2	38	28	2	9	6,8		4	4																												4
113	2021/3/14 14:01	1	2	47	6	2	5	6		2	3						1
114	2021/3/14 14:03	1	1	46	28	4	5	6		3	3																												2
115	2021/3/14 14:02	1	1	42	27	2	6	1,6		3	3																											3
116	2021/3/14 14:01	1	2	71	27	2	8	1,9		3	3																											2
117	2021/3/14 14:01	1	1	40	38	4	5	6		4	2																																						2
118	2021/3/14 14:01	1	2	36	10	2	5	6		5	5										5
119	2021/3/14 14:00	1	2	41	41	2	9	2		5	5
120	2021/3/14 14:00	1	2	55	23	4	1	4,6		2	1																							4
121	2021/3/14 14:01	1	4	72	27	7	11	12		3	4																											3
122	2021/3/14 14:00	1	2	58	40	4	1	1,4		4	4
123	2021/3/14 14:00	1	2	63	14	4	1	1,4		4	4														3
124	2021/3/14 14:02	1	2	21	40	4	5	2		3	3
125	2021/3/14 14:01	1	1	70	6	2	1	4		2	1						1
126	2021/3/14 14:00	1	2	57	40	2	1	4		2	2
127	2021/3/14 14:02	1	1	30	22	4	9	2		5	5																						5
128	2021/3/14 14:00	1	1	38	14	4	5	2		2	2														3
129	2021/3/14 14:05	1	2	40	1	5	1	4		5	3	5
130	2021/3/14 14:00	1	2	44	4	4	5	6,9		5	5				4
131	2021/3/14 14:01	1	1	50	23	2	1	1,4		2	2																							3
132	2021/3/14 14:01	1	2	46	10	4	6	5,11	�`����	3	2										2
133	2021/3/14 14:01	1	2	52	27	4	1	1,4		4	4																											1
134	2021/3/14 14:00	1	2	59	29	2	1	1,4		1	1																													3
135	2021/3/14 14:06	1	2	48	30	4	1	1,4		3	3																														2
136	2021/3/14 14:00	1	2	41	9	4	5	6		2	2									2
137	2021/3/14 14:01	1	2	41	40	2	1	4		1	2
138	2021/3/14 14:05	1	2	56	31	4	1	1,4,6		5	5																															1
139	2021/3/14 14:01	1	1	59	3	3	8	1		2	2			2
140	2021/3/14 14:02	1	1	29	12	2	1	4		5	5												5
141	2021/3/14 14:00	1	2	74	16	4	1	4		3	2																2
142	2021/3/14 14:06	1	2	42	25	4	5	2		3	3																									5
143	2021/3/14 14:10	1	2	41	5	2	1	1,4		1	1					1
144	2021/3/14 14:03	1	1	49	1	2	1	1,4		4	3	1
145	2021/3/14 14:02	1	2	46	9	4	1	4,6		5	4									2
146	2021/3/14 14:02	1	1	51	28	2	6	2		3	3																												5
147	2021/3/14 14:02	1	1	56	28	3	1	4		2	2																												5
148	2021/3/14 14:10	1	1	46	14	3	5	6		3	2														3
149	2021/3/14 14:03	1	1	29	8	3	9	6,9		3	5								5
150	2021/3/14 14:00	1	2	41	2	4	9	2		2	2		2
151	2021/3/14 14:00	1	2	39	42	4	5	7		5	3
152	2021/3/14 14:00	1	1	46	12	3	5	6,8		4	3												4
153	2021/3/14 14:05	1	1	35	14	3	5	6		3	3														3
154	2021/3/14 14:05	1	2	41	21	2	5	6		3	3																					2
155	2021/3/14 14:00	1	2	39	13	3	1	1,4		5	4													4
156	2021/3/14 14:00	1	1	46	27	3	1	4		5	5																											1
157	2021/3/14 14:02	1	1	38	20	2	1	1,4		4	4																				5
158	2021/3/14 14:01	1	2	42	25	5	1	1,4		5	5																									2
159	2021/3/14 14:00	1	2	37	21	2	9	6,8		2	2																					3
160	2021/3/14 14:03	1	1	32	7	3	1	1,4		5	5							2
161	2021/3/14 14:03	1	2	42	13	4	5	6		3	3													2
162	2021/3/14 14:00	1	1	30	15	3	9	6		5	5															5
163	2021/3/14 14:02	1	2	33	14	4	5	2		2	2														2
164	2021/3/14 14:00	1	1	48	28	3	1	4		2	2																												5
165	2021/3/14 14:00	1	2	56	13	4	5	2		5	4													5
166	2021/3/14 14:03	1	1	45	40	2	5	6,9		3	3
167	2021/3/14 14:00	1	2	58	40	4	1	1,4		4	4
168	2021/3/14 14:02	1	2	57	24	2	9	2		5	5																								5
169	2021/3/14 14:02	1	2	52	27	1	6	6		2	2																											1
170	2021/3/14 14:05	1	1	49	27	3	5	2		5	3																											3
171	2021/3/14 14:01	1	2	58	4	2	1	1,4		3	3				3
172	2021/3/14 14:00	1	2	47	13	3	1	4		5	5													3
173	2021/3/14 14:00	1	2	53	38	4	9	2		5	5																																						2
174	2021/3/14 14:00	1	2	50	13	2	9	6,11	�Z��o��	5	5													5
175	2021/3/14 14:08	1	2	38	35	4	9	2		5	5																																			4
176	2021/3/14 14:00	1	2	57	12	4	5	6		5	5												4
177	2021/3/14 14:05	1	2	54	20	3	1	4		2	3																				2
178	2021/3/14 14:01	1	2	45	22	2	5	6		5	5																						4
179	2021/3/14 14:05	1	2	49	6	4	9	6		5	4						4
180	2021/3/14 14:00	1	2	36	22	4	6	2		3	3																						3
181	2021/3/14 14:00	1	1	47	44	2	5	6		5	5
182	2021/3/14 14:06	1	2	36	17	2	9	2		5	5																	5
183	2021/3/14 14:11	1	2	37	1	4	5	2		5	5	5
184	2021/3/14 14:00	1	2	��6	24	2	1	4		1	1																								1
185	2021/3/14 14:02	1	2	36	22	5	5	6		2	2																						4
186	2021/3/14 14:00	1	1	27	1	4	5	2		3	2	2
187	2021/3/14 14:05	1	2	52	12	4	5	6		5	5												3
188	2021/3/14 14:03	1	2	42	14	4	5	12		3	4														4
189	2021/3/14 14:07	1	2	42	33	3	6	6		4	1																																	3
190	2021/3/14 14:01	1	1	37	40	4	1	4		5	5
191	2021/3/14 14:05	1	1	25	1	2	1	1,4		3	4	2
192	2021/3/14 14:01	1	2	47	12	3	1	1,4,6		5	5												5
193	2021/3/14 14:02	1	2	46	9	2	1	1,4		2	6									6
194	2021/3/14 14:04	1	2	45	28	4	1	1,4		2	2																												4
195	2021/3/14 14:00	1	2	48	11	5	1	1,4,6,8		3	2											1
196	2021/3/14 14:09	1	1	38	14	4	1	1,4		4	5														5
197	2021/3/14 14:13	1	2	32	14	4	5	2		3	3														3
198	2021/3/14 14:01	1	2	36	39	4	5	6		2	2
199	2021/3/14 14:12	1	2	56	15	3	1	1,4		2	3															2
200	2021/3/14 14:00	1	2	41	27	4	9	6		5	4																											1
201	2021/3/14 14:20	2
202	2021/3/14 14:02	1	2	52	4	5	5	2		6	3				4
203	2021/3/14 14:01	1	2	53	27	4	1	1,4,6		5	4																											3
204	2021/3/14 14:00	1	1	39	28	4	6	5		5	4																												5
205	2021/3/14 14:01	1	2	46	22	4	9	6		2	4																						2
206	2021/3/14 14:20	2
207	2021/3/14 14:00	1	2	46	15	3	5	6		5	5															4
208	2021/3/14 14:14	1	3	45	13	3	1	1,4		4	4													4
209	2021/3/14 14:00	1	1	39	23	4	1	4		4	3																							4
210	2021/3/14 14:00	1	2	40	14	5	1	1,4,6		5	5														3
211	2021/3/14 14:08	1	2	39	27	5	1	1,4		2	2																											5
212	2021/3/14 14:07	1	2	47	23	4	1	1,4		2	3																							5
213	2021/3/14 14:00	1	2	48	25	4	1	1,4		3	3																									2
214	2021/3/14 14:00	1	2	35	23	2	9	11	�Z��o��	2	2																							5
215	2021/3/14 14:11	1	2	55	26	4	1	1,4		5	5																										5
216	2021/3/14 14:00	1	2	42	13	4	5	2		4	4													3
217	2021/3/14 14:00	1	2	45	28	2	5	6		2	2																												5
218	2021/3/14 14:13	1	2	52	22	2	5	2		1	1																						5
219	2021/3/14 14:08	1	1	34	40	4	1	1,4		2	2
220	2021/3/14 14:04	1	2	40	47	4	5	2		2	2
221	2021/3/14 14:01	1	2	45	15	4	5	6		5	5															2
222	2021/3/14 14:01	1	1	56	24	4	1	4		2	1																								1
223	2021/3/14 14:07	1	2	50	8	2	5	11	�Z��	2	2								2
224	2021/3/14 14:02	1	2	60	13	5	5	2		2	1													3
225	2021/3/14 14:02	1	1	30	34	4	5	6		3	3																																		3
226	2021/3/14 14:01	1	2	38	40	4	5	6		3	2
227	2021/3/14 14:02	1	2	51	11	5	1	4		5	2											5
228	2021/3/14 14:01	1	2	46	24	2	5	2		4	4																								2
229	2021/3/14 14:05	1	2	38	2	4	6	6		5	5		3
230	2021/3/14 14:09	1	2	51	1	3	6	6		5	5	2
231	2021/3/14 14:00	1	2	46	23	4	1	1,4,6		2	2																							2
232	2021/3/14 14:01	1	2	36	1	4	5	2		3	3	2
233	2021/3/14 14:07	1	2	22	8	4	9	2		2	1								1
234	2021/3/14 14:00	1	1	39	32	4	5	6		5	4																																5
235	2021/3/14 14:05	1	2	39	21	4	9	6		3	2																					2
236	2021/3/14 14:02	1	1	38	9	4	5	2		4	3									3
237	2021/3/14 14:00	1	2	56	12	4	1	4		2	2												5
238	2021/3/14 14:01	1	2	74	13	4	1	4		5	5													4
239	2021/3/14 14:00	1	1	46	13	2	5	2		5	3													5
240	2021/3/14 14:03	1	1	42	40	3	6	1,6		5	5
241	2021/3/14 14:01	1	1	36	14	4	11	2		4	5														4
242	2021/3/14 14:02	1	2	46	40	2	4	5		2	1
243	2021/3/14 14:00	1	1	54	27	3	8	6		3	5																											5
244	2021/3/14 14:01	1	2	64	1	2	9	2		2	2	1
245	2021/3/14 14:02	1	2	55	4	4	1	1,4		3	2				2
246	2021/3/14 14:01	1	2	43	12	4	5	6,9		3	2												3
247	2021/3/14 14:02	1	2	49	23	4	1	4		5	5																							5
248	2021/3/14 14:14	1	1	26	5	4	5	2		3	3					3
249	2021/3/14 14:00	1	1	33	1	7	10	12		4	6	6
250	2021/3/14 14:13	1	1	31	36	2	5	2		5	5																																				5
251	2021/3/14 14:00	1	2	39	47	4	6	6		2	2
252	2021/3/14 14:03	1	2	49	14	4	5	2		5	2														4
253	2021/3/14 14:02	1	2	43	40	2	5	6		2	2
254	2021/3/14 14:01	1	1	63	37	4	1	1,4,7		2	2																																					2
255	2021/3/14 14:04	1	1	18	1	2	9	6		2	2	1
256	2021/3/14 14:00	1	2	57	23	4	6	6		2	3																							3
257	2021/3/14 14:00	1	1	61	27	3	6	1		4	3																											2
258	2021/3/14 14:00	1	2	55	14	4	1	1,4		3	2														3
259	2021/3/14 14:00	1	2	62	5	4	1	4		1	2					1
260	2021/3/14 14:04	1	1	45	1	3	1	1,4		2	2	2
261	2021/3/14 14:08	1	2	44	14	4	1	4		4	4														2
262	2021/3/14 14:00	1	2	50	8	4	1	1,4,6		3	3								4
263	2021/3/14 14:05	1	1	43	11	4	1	1,4		1	2											2
264	2021/3/14 14:02	1	1	58	24	4	6	1,6		3	2																								3
265	2021/3/14 14:01	1	2	54	24	4	1	4		1	1																								1
266	2021/3/14 14:00	1	2	59	14	5	1	1,4		5	1														2
267	2021/3/14 14:15	1	1	26	28	4	9	6,9		3	3																												4
268	2021/3/14 14:00	1	2	46	27	4	5	6		5	5																											5
269	2021/3/14 14:00	1	2	51	7	2	1	4		3	1							1
270	2021/3/14 14:09	1	1	31	15	4	1	4		5	5															5
271	2021/3/14 14:02	1	1	31	12	5	5	2		3	2												4
272	2021/3/14 14:04	1	2	47	23	4	1	1,4		5	2																							3
273	2021/3/14 14:00	1	1	59	8	2	6	1,6		4	3								1
274	2021/3/14 14:04	1	2	63	30	4	1	1,4		1	1																														1
275	2021/3/14 14:03	1	1	50	26	4	5	2		2	2																										5
276	2021/3/14 14:00	1	2	59	13	4	5	2		5	3													5
277	2021/3/14 14:01	1	2	52	27	2	5	6,9		4	3																											5
278	2021/3/14 14:10	1	2	28	34	4	1	4		3	3																																		5
279	2021/3/14 14:00	1	2	49	1	4	5	2		5	2	2
280	2021/3/14 14:14	1	2	48	40	3	5	2		2	2
281	2021/3/14 14:00	1	2	55	14	4	6	2		5	4														2
282	2021/3/14 14:17	1	2	40	1	5	1	4		1	2	1
283	2021/3/14 14:15	1	4	58	33	3	1	4		5	3																																	3
284	2021/3/14 14:10	1	1	53	25	3	1	1,4		2	3																									3
285	2021/3/14 14:15	1	2	56	1	4	1	4		5	5	3
286	2021/3/14 14:01	1	2	57	20	4	8	6		2	2																				1
287	2021/3/14 14:08	1	2	41	26	2	1	1,4		3	2																										2
288	2021/3/14 14:06	1	1	39	23	4	1	1,4		2	2																							5
289	2021/3/14 14:01	1	1	41	1	4	9	2		4	4	2
290	2021/3/14 14:01	1	2	60	23	4	8	2		3	2																							2
291	2021/3/14 14:00	1	2	41	11	4	9	6		4	2											2
292	2021/3/14 14:01	1	2	47	10	2	9	6		4	4										4
293	2021/3/14 14:00	1	2	39	26	3	9	6		5	5																										5
294	2021/3/14 14:05	1	2	50	21	2	1	1,4		4	4																					4
295	2021/3/14 14:00	1	1	45	21	3	11	6		5	5																					2
296	2021/3/14 14:17	1	2	52	27	4	1	1,4		4	3																											1
297	2021/3/14 14:04	1	1	36	22	3	9	6,8		3	3																						4
298	2021/3/14 14:01	1	4	27	13	7	11	12		6	3													5
299	2021/3/14 14:08	1	2	41	40	4	5	2		4	4
300	2021/3/14 14:00	1	2	49	12	4	1	4		4	4												5
301	2021/3/14 14:04	1	1	50	22	3	1	1,4		5	3																						2
302	2021/3/14 14:09	1	2	62	11	4	1	1,4		2	2											2
303	2021/3/14 14:00	1	2	49	13	4	9	6		5	5													5
304	2021/3/14 14:04	1	2	55	23	4	1	4		1	2																							3
305	2021/3/14 14:10	1	2	49	14	4	1	1,4		3	2														3
306	2021/3/14 14:05	1	2	71	26	4	1	1,4		5	5																										3
307	2021/3/14 14:01	1	1	46	46	4	9	6		4	3
308	2021/3/14 14:00	1	2	64	13	4	1	4		3	3													2
309	2021/3/14 14:00	1	2	59	23	4	1	4		1	1																							1
310	2021/3/14 14:06	1	1	51	13	4	1	4		5	5													2
311	2021/3/14 14:02	1	2	67	14	4	1	4		5	5														3
312	2021/3/14 14:05	1	2	41	40	4	1	1,4		3	4
313	2021/3/14 14:00	1	1	45	27	3	1	1,4		5	3																											3
314	2021/3/14 14:16	1	2	42	13	4	1	1,4		5	2													2
315	2021/3/14 14:01	1	2	54	13	4	9	2		2	2													3
316	2021/3/14 14:01	1	2	47	12	3	9	2		3	2												1
317	2021/3/14 14:09	1	1	33	14	4	1	1,4		2	2														3
318	2021/3/14 14:00	1	1	25	13	4	9	6		3	3													4
319	2021/3/14 14:06	1	1	20	23	5	5	2		4	4																							5
320	2021/3/14 14:03	1	1	52	13	3	6	1,9		3	2													2
321	2021/3/14 14:01	1	2	39	14	4	1	1,4		3	2														3
322	2021/3/14 14:00	1	2	56	29	4	5	6		1	1																													2
323	2021/3/14 14:00	1	2	55	13	4	1	1,4		2	2													3
324	2021/3/14 14:00	1	1	47	27	3	1	1,4		3	2																											2
325	2021/3/14 14:18	1	1	29	8	3	9	7,9		3	5								5
326	2021/3/14 14:04	1	1	49	15	3	5	6,9		5	5															5
327	2021/3/14 14:09	1	2	56	14	4	1	1,4		5	5														5
328	2021/3/14 14:16	1	2	22	25	5	9	2		4	4																									5
329	2021/3/14 14:00	1	2	68	6	5	5	2		5	5						2
330	2021/3/14 14:17	1	1	25	13	5	9	2		3	3													3
331	2021/3/14 14:01	1	2	44	27	4	5	6		1	2																											1
332	2021/3/14 14:10	1	2	47	27	2	5	6		3	4																											3
333	2021/3/14 14:17	1	1	63	14	4	1	1,4		4	4														3
334	2021/3/14 14:02	1	2	47	22	3	5	6		5	5																						2
335	2021/3/14 14:07	1	2	60	12	4	5	2		5	4												5
336	2021/3/14 14:01	1	1	49	34	3	1	1,4		5	4																																		4
337	2021/3/14 14:00	1	2	43	1	2	5	6		3	2	1
338	2021/3/14 14:00	1	1	41	41	4	9	12		4	3
339	2021/3/14 14:09	1	2	54	14	2	1	1,4		1	1														1
340	2021/3/14 14:00	1	2	49	26	4	9	6		2	2																										2
341	2021/3/14 14:00	1	2	44	8	4	1	1,4,6		5	2								2
342	2021/3/14 14:02	1	2	49	9	2	1	1,4		4	4									2
343	2021/3/14 14:03	1	2	60	13	3	5	2		3	3													3
344	2021/3/14 14:00	1	2	38	14	4	9	6		5	4														3
345	2021/3/14 14:02	1	1	48	15	3	1	1,4		3	3															3
346	2021/3/14 14:16	1	1	41	13	4	9	2		5	4													2
347	2021/3/14 14:17	1	2	49	13	4	1	1,4,6		4	2													4
348	2021/3/14 14:12	1	2	54	11	2	5	6		4	4											3
349	2021/3/14 14:16	1	2	52	23	4	1	1,4		4	5																							5
350	2021/3/14 14:01	1	1	55	23	3	1	1,4		3	2																							2
351	2021/3/14 14:05	1	2	44	30	2	9	6		2	2																														2
352	2021/3/14 14:16	1	2	49	23	4	1	1,4		4	2																							5
353	2021/3/14 14:00	1	2	48	13	4	1	1,4		5	4													3
354	2021/3/14 14:12	1	1	49	6	2	1	4		2	2						2
355	2021/3/14 14:12	1	2	50	16	4	1	4		1	3																3
356	2021/3/14 14:00	1	2	56	14	2	5	6		2	2														2
357	2021/3/14 14:03	1	2	56	13	4	1	1,4,7		2	2													2
358	2021/3/14 14:05	1	1	35	28	4	1	1,4		5	4																												5
359	2021/3/14 14:01	1	2	55	23	4	1	1,4		4	2																							3
360	2021/3/14 14:07	1	2	54	11	2	9	2		5	5											3
361	2021/3/14 14:17	1	2	49	12	3	5	6		4	4												4
362	2021/3/14 14:03	1	2	48	29	4	1	1,4		5	2																													4
363	2021/3/14 14:11	1	1	46	27	3	1	1,4		2	2																											2
364	2021/3/14 14:12	1	2	30	13	4	5	6		2	2													2
365	2021/3/14 14:16	1	2	30	28	4	9	6		3	3																												5
366	2021/3/14 14:12	1	2	48	11	3	9	6		3	2											3
367	2021/3/14 14:08	1	1	40	27	3	5	2		5	5																											1
368	2021/3/14 14:17	1	2	21	8	4	5	2		5	4								2
369	2021/3/14 14:13	1	2	52	14	4	5	2		2	2														2
370	2021/3/14 14:07	1	2	52	11	3	6	1,6		4	1											1
371	2021/3/14 14:01	1	2	49	40	4	9	6		5	5
372	2021/3/14 14:05	1	2	50	9	3	5	6		2	2									2
373	2021/3/14 14:07	1	2	59	28	4	5	2		3	3																												3
374	2021/3/14 14:18	1	2	40	13	2	1	4		1	1													5
375	2021/3/14 14:13	1	1	36	23	3	1	1,4		3	2																							5
376	2021/3/14 14:16	1	2	46	1	4	1	4		1	1	1
377	2021/3/14 14:18	1	2	46	24	2	1	1,4		2	2																								2
378	2021/3/14 14:04	1	1	47	2	4	1	1,4		5	4		2
379	2021/3/14 14:16	1	1	44	23	4	1	1,4,6		2	2																							2
380	2021/3/14 14:09	1	1	46	23	3	5	6		2	2																							2
381	2021/3/14 14:01	1	2	63	34	4	5	2		5	5																																		2
382	2021/3/14 14:07	1	2	60	22	2	1	1,4,6		2	2																						3
383	2021/3/14 14:07	1	2	59	20	3	1	4		5	4																				3
384	2021/3/14 14:02	1	2	58	27	4	1	4,6		3	3																											1
385	2021/3/14 14:20	1	2	50	15	2	1	1,4,7		5	5															5
386	2021/3/14 14:11	1	2	47	47	5	9	2		5	5
387	2021/3/14 14:01	1	2	64	26	5	1	4		4	2																										2
388	2021/3/14 14:06	1	2	57	13	4	9	2		5	5													5
389	2021/3/14 14:00	1	2	57	14	4	5	2		2	2														2
390	2021/3/14 14:02	1	2	27	26	4	1	1,4		3	3																										3
391	2021/3/14 14:04	1	2	41	21	5	5	2		3	2																					3
392	2021/3/14 14:05	1	1	57	23	4	1	1,6		2	2																							2
393	2021/3/14 14:21	1	2	47	23	2	9	6		5	5																							5
394	2021/3/14 14:00	1	2	52	11	2	1	1,4		3	3											2
395	2021/3/14 14:02	1	1	53	23	2	9	6,9		5	3																							3
396	2021/3/14 14:22	1	2	46	40	2	4	5		1	1
397	2021/3/14 14:09	1	1	45	34	4	1	1,4,7		3	4																																		2
398	2021/3/14 14:22	1	2	47	16	4	1	1,4,6		5	5																5
399	2021/3/14 14:15	1	2	58	9	2	1	1,4		2	2									2
400	2021/3/14 14:14	1	2	39	34	4	9	2		3	5																																		3
401	2021/3/14 14:10	1	2	40	15	4	5	6		4	2															2
402	2021/3/14 14:03	1	2	61	7	2	1	4		5	5							2
403	2021/3/14 14:01	1	2	36	13	4	9	2		3	3													4
404	2021/3/14 14:02	1	2	69	12	4	1	4		1	1												5
405	2021/3/14 14:14	1	1	40	37	3	9	6		5	5																																					4
406	2021/3/14 14:19	1	2	48	2	4	5	6		2	2		2
407	2021/3/14 14:18	1	2	46	21	4	5	6		5	5																					3
408	2021/3/14 14:21	1	1	76	11	2	1	1,4		5	5											1
409	2021/3/14 14:14	1	2	62	34	4	1	4		3	3																																		3
410	2021/3/14 14:06	1	1	34	13	4	9	6		2	2													2
411	2021/3/14 14:20	1	2	49	12	5	1	1,4		4	4												5
412	2021/3/14 14:11	1	1	48	43	2	1	4		3	4
413	2021/3/14 14:06	1	1	27	14	4	1	4		3	3														3
414	2021/3/14 14:17	1	2	45	13	4	1	1,4		5	2													5
415	2021/3/14 14:01	1	1	51	5	2	1	4		3	4					1
416	2021/3/14 14:13	1	2	44	11	4	5	6,8		5	5											5
417	2021/3/14 14:23	1	2	43	11	2	1	1,4		3	3											2
418	2021/3/14 14:13	1	2	59	45	3	9	2		3	3
419	2021/3/14 14:22	1	1	48	15	3	1	1,4,6		2	5															5
420	2021/3/14 14:00	1	2	61	13	4	1	1,4		2	2													2
421	2021/3/14 14:13	1	2	43	12	3	9	6		2	2												2
422	2021/3/14 14:20	1	2	60	15	5	1	4		2	2															2
423	2021/3/14 14:03	1	1	54	43	4	1	4		5	5
424	2021/3/14 14:24	1	2	57	13	4	6	2		3	2													2
425	2021/3/14 14:23	1	2	45	14	2	5	2		5	3														5
426	2021/3/14 14:24	1	1	30	40	2	1	4		3	3
427	2021/3/14 14:17	1	1	47	10	4	5	7		5	3										3
428	2021/3/14 14:04	1	1	44	37	7	9	10		3	3																																					3
429	2021/3/14 14:02	1	2	47	27	4	1	1,4,6		1	1																											1
430	2021/3/14 14:22	1	1	42	23	2	5	6		5	4																							4
431	2021/3/14 14:22	1	2	65	12	2	1	1,4		2	2												4
432	2021/3/14 14:22	1	1	41	12	4	5	6		3	3												5
433	2021/3/14 14:22	1	2	53	4	4	1	1,4		2	2				3
434	2021/3/14 14:17	1	2	33	34	4	5	6		5	5																																		2
435	2021/3/14 14:21	1	1	40	12	4	1	1,4		5	5												3
436	2021/3/14 14:17	1	2	60	11	2	6	1		5	1											1
437	2021/3/14 14:23	1	2	62	5	4	1	4		1	2					1
438	2021/3/14 14:28	1	2	70	27	4	1	1,4		3	3																											2
439	2021/3/14 14:17	1	1	35	28	4	9	6,11	�Z��	5	2																												4
440	2021/3/14 14:20	1	1	31	28	2	1	1,4,7		5	5																												4
441	2021/3/14 14:08	1	2	68	28	7	1	4		3	2																												2
442	2021/3/14 14:13	1	2	46	1	4	1	1,4		4	4	2
443	2021/3/14 14:25	1	1	31	13	4	5	6		4	3													3
444	2021/3/14 14:08	1	1	35	46	2	9	6		3	3
445	2021/3/14 14:25	1	2	39	27	4	5	2		4	4																											2
446	2021/3/14 14:20	1	2	47	13	4	5	6		2	1													2
447	2021/3/14 14:15	1	2	44	14	4	5	6		5	5														5
448	2021/3/14 14:15	1	2	59	23	2	6	1,6		4	4																							4
449	2021/3/14 14:14	1	2	43	28	4	9	6		3	4																												4
450	2021/3/14 14:13	1	1	47	14	3	9	6		3	3														3
451	2021/3/14 14:20	1	2	58	13	4	1	4		4	3													4
452	2021/3/14 14:10	1	1	46	10	4	6	1,6		5	5										5
453	2021/3/14 14:20	1	1	4+	11	4	1	1,4		5	3											2
454	2021/3/14 14:14	1	2	45	23	4	9	6		3	3																							2
455	2021/3/14 14:11	1	1	60	13	3	1	4		5	5													5
456	2021/3/14 14:24	1	2	48	1	4	1	1,4		2	2	1
457	2021/3/14 14:28	1	2	55	14	4	1	1,4		2	2														2
458	2021/3/14 14:23	1	2	44	27	2	5	2		2	2																											5
459	2021/3/14 14:06	1	2	49	26	3	1	1,4		3	3																										4
460	2021/3/14 14:16	1	1	47	14	4	5	6		3	3														5
461	2021/3/14 14:20	1	2	42	22	2	1	1,4		5	5																						2
462	2021/3/14 14:11	1	1	42	35	2	1	1,4,6		3	2																																			2
463	2021/3/14 14:18	1	2	28	23	4	1	1		2	1																							1
464	2021/3/14 14:26	1	2	49	4	2	9	2		5	5				5
465	2021/3/14 14:09	1	1	48	14	3	5	6		5	5														4
466	2021/3/14 14:29	1	1	50	26	2	1	4		3	4																										3
467	2021/3/14 14:29	1	2	22	14	4	1	1,4		3	3														3
468	2021/3/14 14:21	1	2	40	40	5	1	1,4		3	3
469	2021/3/14 14:09	1	1	67	40	3	1	4		2	1
470	2021/3/14 14:12	1	2	56	27	4	1	4		2	4																											5
471	2021/3/14 14:22	1	2	56	14	2	6	2		5	5														4
472	2021/3/14 14:27	1	2	42	9	4	5	2		5	5									5
473	2021/3/14 14:22	1	2	46	38	2	5	6		5	5																																						2
474	2021/3/14 14:12	1	1	54	11	2	1	1,4		6	4											1
475	2021/3/14 14:25	1	1	50	14	4	5	2		4	4														4
476	2021/3/14 14:26	1	2	62	11	4	1	1,4		2	2											2
477	2021/3/14 14:07	1	2	44	1	4	1	1,4,6		5	5	2
478	2021/3/14 14:25	1	2	48	24	3	1	1,4		1	1																								1
479	2021/3/14 14:25	1	1	46	15	2	1	4		3	4															2
480	2021/3/14 14:21	1	2	52	13	4	5	6		5	4													2
481	2021/3/14 14:29	1	2	47	29	4	1	1,4		3	3																													2
482	2021/3/14 14:24	1	2	65	40	2	1	1,4		5	5
483	2021/3/14 14:18	1	1	52	28	4	1	4		5	5																												5
484	2021/3/14 14:24	1	1	44	12	3	4	1,5		4	3												2
485	2021/3/14 14:16	1	1	55	14	3	5	6,11	�Z��o��	3	2														2
486	2021/3/14 14:00	1	2	60	40	2	1	4		1	1
487	2021/3/14 14:23	1	1	46	40	4	1	4		4	4
488	2021/3/14 14:02	1	2	68	12	5	1	4		4	2												5
489	2021/3/14 14:21	1	2	60	1	4	1	4		2	2	3
490	2021/3/14 14:15	1	2	55	28	3	1	4		3	2																												2
491	2021/3/14 14:00	1	2	49	13	4	5	2		3	3													3
492	2021/3/14 14:06	1	2	62	23	4	1	1,4		3	3																							3
493	2021/3/14 14:04	1	2	62	12	4	1	4		5	5												2
494	2021/3/14 14:20	1	2	66	27	5	1	4		3	3																											1
495	2021/3/14 14:27	1	1	44	13	4	1	4		4	3													3
496	2021/3/14 14:28	1	1	25	11	4	1	1,4		2	2											2
497	2021/3/14 14:26	1	1	47	35	2	9	6		3	3																																			3
498	2021/3/14 14:26	1	1	45	27	3	1	1,4		5	4																											4
499	2021/3/14 14:24	1	1	47	14	2	9	6		5	5														5
500	2021/3/14 14:14	1	1	51	14	3	6	2		4	4														3
501	2021/3/14 14:28	1	2	46	1	4	5	2		5	5	5
502	2021/3/14 14:26	1	2	53	13	4	5	2		1	2													2
503	2021/3/14 14:30	1	2	57	47	4	6	2		5	5
504	2021/3/14 14:31	1	1	48	1	3	1	1,4		2	2	2
505	2021/3/14 14:33	1	1	41	1	3	6	6		3	3	3
506	2021/3/14 14:28	1	2	38	40	4	9	6		2	2
507	2021/3/14 14:19	1	2	35	28	4	1	1,4		1	2																												2
508	2021/3/14 14:18	1	2	50	34	2	5	11,2	�Z��	5	5																																		2
509	2021/3/14 14:18	1	2	49	4	4	9	6		3	2				3
510	2021/3/14 14:22	1	1	52	11	4	6	6		5	4											4
511	2021/3/14 14:19	1	1	46	22	3	1	1,4		4	2																						2
512	2021/3/14 14:17	1	2	49	13	4	5	6		3	3													4
513	2021/3/14 14:08	1	2	61	26	4	1	1,4		3	2																										3
514	2021/3/14 14:34	1	1	24	13	2	9	6		7	7													6
515	2021/3/14 14:31	1	2	59	28	4	5	2		3	3																												3
516	2021/3/14 14:30	1	2	51	40	4	1	1,4		5	5
517	2021/3/14 14:23	1	1	39	23	4	9	2		3	3																							4
518	2021/3/14 14:24	1	2	30	11	2	6	2		4	4											5
519	2021/3/14 14:26	1	2	49	27	4	1	1,4		4	2																											1
520	2021/3/14 14:26	1	2	67	14	4	1	4		5	5														3
521	2021/3/14 14:04	1	1	46	27	4	1	1,4		5	5																											2
522	2021/3/14 14:36	1	2	36	34	4	1	1,4		3	3																																		2
523	2021/3/14 14:31	1	2	57	22	4	1	1,4,6		1	1																						4
524	2021/3/14 14:24	1	1	54	13	4	6	2		4	2													2
525	2021/3/14 14:20	1	1	53	27	2	1	4		5	4																											5
526	2021/3/14 14:20	1	1	54	40	3	1	1,4		3	3
527	2021/3/14 14:27	1	1	40	13	3	5	2		4	6													2
528	2021/3/14 14:15	1	1	68	13	4	8	2		2	2													2
529	2021/3/14 14:14	1	2	51	14	3	5	2		3	2														2
530	2021/3/14 14:30	1	2	64	29	2	1	4		5	2																													4
531	2021/3/14 14:00	1	2	64	11	4	1	4		2	2											2
532	2021/3/14 14:30	1	1	57	13	3	9	2		5	5													5
533	2021/3/14 14:21	1	2	56	4	4	5	2		5	5				3
534	2021/3/14 14:32	1	1	45	9	3	5	6		4	3									5
535	2021/3/14 14:28	1	2	49	14	4	1	1,4		2	2														2
536	2021/3/14 14:01	1	2	54	28	4	5	6		3	3																												5
537	2021/3/14 14:34	1	2	47	11	4	1	1,4		5	2											2
538	2021/3/14 14:27	1	1	36	1	4	1	1,4		5	5	3
539	2021/3/14 14:25	1	4	39	15	7	11	12		3	4															2
540	2021/3/14 14:20	1	2	51	1	4	4	5		5	5	5
541	2021/3/14 14:31	1	2	52	11	3	6	1,6		4	1											1
542	2021/3/14 14:27	1	1	53	40	4	1	4		3	3
543	2021/3/14 14:10	1	2	40	12	3	5	6		3	3												4
544	2021/3/14 14:16	1	1	35	28	5	5	2		5	3																												5
545	2021/3/14 14:31	1	1	37	28	5	1	1,4		2	2																												3
546	2021/3/14 14:37	1	1	30	41	1	1	1,4		3	3
547	2021/3/14 14:14	1	2	50	19	4	6	6		2	2																			2
548	2021/3/14 14:31	1	2	46	13	4	1	1,4		3	1													2
549	2021/3/14 14:29	1	2	50	11	4	9	6,9		2	2											2
550	2021/3/14 14:29	1	2	54	22	4	9	4		1	1																						1
551	2021/3/14 14:30	1	1	36	11	3	1	1,4		3	3											3
552	2021/3/14 14:33	1	2	56	26	3	1	4		2	2																										3
553	2021/3/14 14:23	1	2	58	9	4	1	4		2	2									3
554	2021/3/14 14:31	1	2	55	14	4	1	1,4		2	3														5
555	2021/3/14 14:33	1	1	35	40	4	9	2		5	5
556	2021/3/14 14:27	1	2	59	26	2	1	4		5	5																										4
557	2021/3/14 14:26	1	2	62	28	4	1	4		5	3																												5
558	2021/3/14 14:27	1	2	66	46	5	1	4		4	2
559	2021/3/14 14:20	1	2	34	34	4	5	6,11	�Z��	2	2																																		2
560	2021/3/14 14:19	1	1	65	42	4	1	4		1	1
561	2021/3/14 14:28	1	2	65	26	4	1	4		3	2																										2
562	2021/3/14 14:25	1	2	40	15	3	5	2		5	4															2
563	2021/3/14 14:20	1	2	63	42	4	1	4		1	1
564	2021/3/14 14:12	1	1	51	13	4	9	6		4	4													2
565	2021/3/14 14:32	1	3	29	47	3	11	1,5		3	3
566	2021/3/14 14:33	1	2	37	25	3	9	6,9		3	3																									5
567	2021/3/14 14:31	1	1	76	40	3	1	1		5	5
568	2021/3/14 14:32	1	1	28	4	3	9	2		4	4				4
569	2021/3/14 14:38	1	2	27	37	4	5	6		3	7																																					7
570	2021/3/14 14:28	1	2	65	11	4	1	4		3	3											2
571	2021/3/14 14:31	1	1	16	5	2	9	6		5	5					5
572	2021/3/14 14:21	1	2	25	28	4	9	6,11	�Z��	4	4																												5
573	2021/3/14 14:26	1	1	47	9	3	1	4		5	2									2
574	2021/3/14 14:40	1	2	55	28	3	1	4		3	2																												2
575	2021/3/14 14:29	1	1	50	33	4	9	6		3	3																																	2
576	2021/3/14 14:35	1	2	50	23	2	9	6		5	5																							3
577	2021/3/14 14:00	1	2	52	7	2	5	6		5	5							5
578	2021/3/14 14:28	1	2	61	27	2	5	2		5	3																											1
579	2021/3/14 14:23	1	1	58	2	3	1	4		2	2		2
580	2021/3/14 14:29	1	2	59	12	4	1	1,4		3	2												4
581	2021/3/14 14:32	1	1	20	11	4	5	6		2	3											3
582	2021/3/14 14:32	1	1	21	20	4	9	6,8		4	4																				2
583	2021/3/14 14:32	1	2	47	12	4	1	1,4		4	2												5
584	2021/3/14 14:27	1	2	39	34	2	5	6		4	4																																		3
585	2021/3/14 14:38	1	1	71	28	2	1	1,4		3	3																												3
586	2021/3/14 14:28	1	2	50	43	2	1	1,4		3	3
587	2021/3/14 14:31	1	1	59	24	3	1	1,4		5	3																								1
588	2021/3/14 14:07	1	2	43	23	4	5	6		2	2																							4
589	2021/3/14 14:35	1	2	50	27	2	1	1,4		3	3																											2
590	2021/3/14 14:27	1	1	32	28	3	1	4		3	2																												2
591	2021/3/14 14:25	1	2	68	27	4	1	1,4		5	5																											3
592	2021/3/14 14:24	1	1	63	40	2	1	1,4		5	5
593	2021/3/14 14:28	1	2	58	10	3	1	4,7		2	2										4
594	2021/3/14 14:07	1	1	35	40	4	5	2		5	5
595	2021/3/14 14:26	1	1	38	26	4	9	7,11	�o	4	2																										2
596	2021/3/14 14:37	1	2	51	14	3	5	6		2	2														3
597	2021/3/14 14:14	1	2	52	2	4	9	6		3	2		2
598	2021/3/14 14:20	1	1	25	1	2	1	1,4		3	3	2
599	2021/3/14 14:04	1	2	61	22	2	1	4		4	4																						2
600	2021/3/14 14:23	1	2	53	47	2	5	12		4	5
601	2021/3/14 14:32	1	1	47	5	2	1	1,4		5	5					4
602	2021/3/14 14:04	1	1	51	28	3	1	1,4		3	3																												4
603	2021/3/14 14:27	1	1	45	29	3	6	1		2	2																													3
604	2021/3/14 14:35	1	2	34	23	4	5	6		5	5																							3
605	2021/3/14 14:38	1	1	36	35	4	9	2		5	5																																			2
606	2021/3/14 14:39	1	1	34	14	4	5	2		4	4														3
607	2021/3/14 14:30	1	2	60	27	5	1	1,4,6		5	4																											3
608	2021/3/14 14:32	1	2	16	4	2	9	6,11	��	4	5				3
609	2021/3/14 14:24	1	1	37	35	2	1	1,4		3	3																																			3
610	2021/3/14 14:31	1	2	47	7	2	9	6,9		3	2							2
611	2021/3/14 14:33	1	1	51	13	3	6	2		3	5													3
612	2021/3/14 14:26	1	2	46	13	2	1	1,4		5	5													5
613	2021/3/14 14:28	1	2	59	8	2	5	6		2	2								6
614	2021/3/14 14:40	1	1	34	9	5	5	6		5	5									5
615	2021/3/14 14:40	1	1	20	14	3	9	6		6	6														6
616	2021/3/14 14:34	1	2	54	11	4	1	1,4		2	2											5
617	2021/3/14 14:40	1	1	29	28	4	5	6		2	2																												2
618	2021/3/14 14:34	1	2	57	14	5	1	1,4		4	4														4
619	2021/3/14 14:38	1	1	31	1	4	1	4		2	3	2
620	2021/3/14 14:39	1	2	47	1	5	5	6		1	1	1
621	2021/3/14 14:31	1	2	50	35	2	5	2		2	4																																			4
622	2021/3/14 14:20	1	2	49	17	5	1	4		2	3																	4
623	2021/3/14 14:32	1	2	69	4	3	1	4		2	2				2
624	2021/3/14 14:41	1	2	34	4	3	6	2		5	5				5
625	2021/3/14 14:43	1	1	68	13	4	8	2		2	2													2
626	2021/3/14 14:00	1	2	73	42	2	1	4		4	2
627	2021/3/14 14:18	1	1	29	28	3	1	4		4	4																												5
628	2021/3/14 14:32	1	2	39	26	4	5	6		3	6																										3
629	2021/3/14 14:15	1	2	40	23	3	5	6		3	3																							4
630	2021/3/14 14:04	1	2	50	40	4	1	1,4		5	5
631	2021/3/14 14:48	1	2	55	28	3	1	4		2	3																												3
632	2021/3/14 14:41	1	1	44	13	4	1	4		4	3													3
633	2021/3/14 14:45	1	2	56	15	2	1	1,4		3	5															2
634	2021/3/14 14:30	1	2	71	1	4	1	1,4		5	4	3
635	2021/3/14 14:44	1	2	37	33	2	1	1,4		3	3																																	2
636	2021/3/14 14:39	1	2	27	41	2	9	2		4	5
637	2021/3/14 14:42	1	2	48	13	5	1	1,4		5	5													5
638	2021/3/14 14:30	1	2	51	1	3	1	1,4		3	4	2
639	2021/3/14 14:26	1	2	30	20	4	5	6		5	5																				3
640	2021/3/14 14:12	1	2	48	3	4	5	6		2	2			2
641	2021/3/14 14:24	1	2	73	28	2	1	4		5	3																												4
642	2021/3/14 14:34	1	1	51	23	4	1	4		3	4																							5
643	2021/3/14 14:34	1	2	54	14	2	1	4		5	5														4
644	2021/3/14 14:43	1	1	40	14	4	1	4		2	2														5
645	2021/3/14 14:32	1	1	49	42	2	1	4		3	4
646	2021/3/14 14:31	1	2	55	27	4	1	1,4		5	5																											5
647	2021/3/14 14:42	1	2	44	2	4	11	12		4	3		3
648	2021/3/14 14:29	1	1	45	6	2	1	4		4	4						3
649	2021/3/14 14:47	1	1	32	34	4	5	2		3	2																																		2
650	2021/3/14 14:44	1	1	39	12	3	1	4		3	3												3
651	2021/3/14 14:50	1	2	46	11	3	1	1,4		4	4											3
652	2021/3/14 14:46	1	2	55	28	5	1	1,4		1	2																												5
653	2021/3/14 14:04	1	2	50	40	4	1	1,4,6		2	2
654	2021/3/14 14:42	1	2	52	23	4	1	4		4	3																							4
655	2021/3/14 14:41	1	2	49	26	3	1	1,4		3	3																										3
656	2021/3/14 14:18	1	1	76	19	2	8	1		4	3																			2
657	2021/3/14 14:19	1	2	23	11	4	9	6		2	2											2
658	2021/3/14 14:17	1	2	58	40	2	1	4		3	2
659	2021/3/14 14:36	1	2	52	27	5	6	6		1	1																											1
660	2021/3/14 14:52	1	2	31	33	4	5	2		5	5																																	5
661	2021/3/14 14:44	1	2	49	14	4	1	4		3	2														4
662	2021/3/14 14:17	1	2	74	13	4	1	4		5	3													1
663	2021/3/14 14:37	1	1	28	11	4	1	4		4	3											2
664	2021/3/14 14:36	1	2	31	2	2	1	4		2	3		2
665	2021/3/14 14:44	1	1	45	4	2	5	6,9		6	6				6
666	2021/3/14 14:43	1	1	34	29	4	1	1,4		1	1																													4
667	2021/3/14 14:24	1	2	34	40	2	5	6		5	5
668	2021/3/14 14:45	1	1	47	29	2	6	1,6		2	2																													3
669	2021/3/14 14:44	1	2	21	25	3	5	2		2	3																									6
670	2021/3/14 14:45	1	1	51	11	2	1	4		3	3											3
671	2021/3/14 14:50	1	2	46	26	4	1	1,4		2	3																										3
672	2021/3/14 14:33	1	2	35	13	5	5	2		5	5													5
673	2021/3/14 14:51	1	1	32	28	4	1	1,4		3	3																												2
674	2021/3/14 14:42	1	2	56	14	4	1	6,9		3	2														2
675	2021/3/14 14:51	1	1	38	26	4	9	6,11	�o	4	3																										2
676	2021/3/14 14:46	1	1	40	40	3	5	6		6	2
677	2021/3/14 14:54	1	2	57	27	4	1	1,4		3	3																											4
678	2021/3/14 14:45	1	2	48	40	4	1	1,4		5	5
679	2021/3/14 14:47	1	2	36	13	4	9	6		2	2													5
680	2021/3/14 14:37	1	2	46	23	4	5	6		4	2																							3
681	2021/3/14 14:33	1	2	50	12	2	9	6		4	2												1
682	2021/3/14 14:46	1	1	48	4	4	5	6		2	2				2
683	2021/3/14 14:43	1	2	61	40	3	1	4		3	3
684	2021/3/14 14:49	1	1	56	13	5	5	2		5	5													5
685	2021/3/14 14:33	1	2	65	1	2	1	1,4		2	2	2
686	2021/3/14 14:37	1	2	58	23	4	6	2		3	3																							5
687	2021/3/14 15:03	2
688	2021/3/14 14:47	1	1	47	12	2	6	1		5	5												5
689	2021/3/14 14:41	1	2	50	42	2	6	6		1	1
690	2021/3/14 14:40	1	1	34	13	3	1	4		5	5													2
691	2021/3/14 14:50	1	2	48	11	4	5	2		5	5											3
692	2021/3/14 14:35	1	2	48	16	2	9	6		2	2																2
693	2021/3/14 14:47	1	1	50	11	3	1	4		4	3											3
694	2021/3/14 14:50	1	2	52	27	5	1	1,4		5	5																											3
695	2021/3/14 14:40	1	2	41	13	3	5	6		5	3													4
696	2021/3/14 14:55	1	1	20	13	2	5	6		3	3													2
697	2021/3/14 14:55	1	1	48	13	4	5	2		6	2													6
698	2021/3/14 14:54	1	2	47	27	3	1	1,4		2	1																											2
699	2021/3/14 14:45	1	1	52	28	4	5	2		3	4																												4
700	2021/3/14 14:53	1	2	32	35	5	1	1,4		1	1																																			2
701	2021/3/14 14:44	1	1	51	13	4	1	4,7		2	2													2
702	2021/3/14 14:29	1	2	63	5	2	6	2		1	2					2
703	2021/3/14 14:43	1	2	47	9	2	5	6		3	3									2
704	2021/3/14 14:37	1	2	45	4	4	5	6		3	3				4
705	2021/3/14 14:51	1	2	56	14	2	1	1,4		3	2														2
706	2021/3/14 14:35	1	2	54	23	2	5	2		7	7																							7
707	2021/3/14 14:55	1	2	40	34	4	1	1,4		4	4																																		4
708	2021/3/14 14:52	1	2	60	13	4	1	4		2	2													3
709	2021/3/14 14:52	1	2	51	16	4	1	1,4		5	5																5
710	2021/3/14 14:26	1	2	53	13	5	1	1,4		3	2													2
711	2021/3/14 14:50	1	2	49	40	4	1	1,4		5	5
712	2021/3/14 14:51	1	2	40	34	4	1	1,4		2	1																																		2
713	2021/3/14 14:49	1	1	40	28	2	9	5		4	2																												5
714	2021/3/14 14:53	1	1	35	13	3	5	6		4	4													2
715	2021/3/14 14:54	1	1	38	13	4	1	1,4		4	3													5
716	2021/3/14 14:40	1	1	60	40	3	1	4		5	4
717	2021/3/14 14:41	1	1	25	34	4	1	1,4		6	3																																		2
718	2021/3/14 14:35	1	1	53	23	2	9	6,9		5	5																							3
719	2021/3/14 14:46	1	1	55	27	3	1	2		3	2																											1
720	2021/3/14 14:44	1	1	47	44	4	5	6,8		5	4
721	2021/3/14 14:51	1	2	63	12	4	1	4		5	5												4
722	2021/3/14 14:53	1	1	58	11	4	5	2		2	2											2
723	2021/3/14 14:50	1	1	41	23	2	6	1		5	4																							3
724	2021/3/14 15:00	1	1	50	12	4	4	4		4	2												4
725	2021/3/14 14:47	1	2	67	14	4	1	4		4	4														3
726	2021/3/14 14:51	1	2	58	28	4	1	4		4	2																												2
727	2021/3/14 14:50	1	1	49	13	2	1	1,4		4	4													3
728	2021/3/14 14:48	1	2	53	21	4	5	6		2	5																					3
729	2021/3/14 14:55	1	2	56	20	5	1	1,4,7		2	4																				5
730	2021/3/14 14:29	1	1	49	40	4	1	4		4	4
731	2021/3/14 14:44	1	2	61	23	2	1	1,4		2	2																							4
732	2021/3/14 14:52	1	2	48	27	4	1	1		5	5																											2
733	2021/3/14 14:46	1	2	51	25	2	1	1,4		4	4																									5
734	2021/3/14 14:54	1	2	45	13	5	11	12		6	3													3
735	2021/3/14 14:49	1	1	60	27	3	1	1,4		3	3																											1
736	2021/3/14 14:41	1	2	67	9	4	1	4		5	5									4
737	2021/3/14 14:43	1	2	42	38	4	5	6		5	5																																						4
738	2021/3/14 14:48	1	2	47	23	5	1	1,4		3	3																							5
739	2021/3/14 14:32	1	1	45	40	4	9	6		5	5
740	2021/3/14 14:12	1	2	41	14	5	1	4		2	4														3
741	2021/3/14 14:57	1	2	58	21	4	1	4		5	3																					2
742	2021/3/14 14:57	1	1	49	27	2	1	4		3	2																											1
743	2021/3/14 14:49	1	1	49	34	3	5	6		5	4																																		2
744	2021/3/14 14:00	1	2	75	26	4	1	1,4		3	2																										2
745	2021/3/14 14:51	1	2	49	28	3	5	6		4	4																												4
746	2021/3/14 14:46	1	1	45	13	2	5	8		4	4													4
747	2021/3/14 14:50	1	1	44	4	5	1	1,4		4	4				2
748	2021/3/14 14:48	1	2	55	16	2	1	4		4	3																2
749	2021/3/14 14:48	1	2	46	14	4	1	1,4		5	5														5
750	2021/3/14 15:10	2
751	2021/3/14 14:55	1	2	38	9	4	5	5		2	2									2
752	2021/3/14 14:51	1	2	67	29	2	1	4		4	3																													5
753	2021/3/14 14:18	1	2	47	43	3	6	6		5	4
754	2021/3/14 14:51	1	2	42	27	4	5	6		5	4																											1
755	2021/3/14 14:48	1	2	54	13	4	1	1,4		2	2													3
756	2021/3/14 14:53	1	2	63	13	4	1	4		1	1													1
757	2021/3/14 14:47	1	2	21	12	4	9	6		1	2												5
758	2021/3/14 14:03	1	1	17	27	1	9	6		2	6																											1
759	2021/3/14 14:52	1	2	66	28	4	1	1,4		5	4																												2
760	2021/3/14 14:56	1	2	37	1	4	1	1,4		2	2	1
761	2021/3/14 14:53	1	2	56	15	2	5	6		5	3															4
762	2021/3/14 14:56	1	2	36	22	2	1	1,4		2	2																						5
763	2021/3/14 15:05	1	1	26	14	5	1	1		4	1														2
764	2021/3/14 15:00	1	2	52	14	2	1	1,4		3	3														3
765	2021/3/14 14:52	1	1	26	13	4	5	6		1	1													5
766	2021/3/14 14:56	1	2	27	11	4	5	6		2	1											1
767	2021/3/14 15:07	1	1	33	5	5	5	2		7	7					7
768	2021/3/14 15:04	1	2	41	33	5	5	2		4	4																																	4
769	2021/3/14 15:06	1	2	40	34	4	1	1,4		4	4																																		4
770	2021/3/14 14:52	1	2	51	14	5	6	2		2	1														4
771	2021/3/14 15:02	1	2	38	12	2	5	6		2	2												5
772	2021/3/14 14:57	1	2	37	19	4	9	6		5	5																			1
773	2021/3/14 14:49	1	1	52	10	2	6	1		4	3										5
774	2021/3/14 15:01	1	2	55	27	3	5	2		3	3																											2
775	2021/3/14 15:04	1	1	31	8	2	1	4		4	5								4
776	2021/3/14 15:05	1	2	49	13	4	9	2		3	3													3
777	2021/3/14 14:32	1	1	43	23	4	11	6		3	2																							3
778	2021/3/14 15:04	1	2	41	13	3	5	6		4	2													4
779	2021/3/14 14:53	1	2	54	13	4	1	1,4		5	5													5
780	2021/3/14 14:52	1	2	40	21	2	1	4		2	2																					2
781	2021/3/14 15:04	1	2	48	11	4	5	2		5	5											2
782	2021/3/14 14:59	1	1	35	22	2	1	4		2	3																						5
783	2021/3/14 14:58	1	2	45	13	2	5	6		3	3													2
784	2021/3/14 14:37	1	2	41	23	3	5	6		2	2																							2
785	2021/3/14 14:02	1	2	38	4	4	5	6		5	3				3
786	2021/3/14 14:54	1	2	52	10	3	1	1,4		2	2										2
787	2021/3/14 14:40	1	2	58	47	2	1	1,4		5	4
788	2021/3/14 15:04	1	2	61	40	3	1	4		3	3
789	2021/3/14 14:58	1	1	19750618	2	4	9	2		5	5		4
790	2021/3/14 14:58	1	2	37	13	4	5	2		1	1													3
791	2021/3/14 14:50	1	2	70	10	4	9	2		5	5										2
792	2021/3/14 15:04	1	1	30	11	4	5	6		6	2											2
793	2021/3/14 15:06	1	2	47	9	2	5	6		4	4									2
794	2021/3/14 15:00	1	2	50	13	4	1	1,4		3	1													2
795	2021/3/14 14:59	1	2	47	28	4	1	1,4		5	5																												5
796	2021/3/14 14:50	1	2	39	13	4	5	2		4	4													5
797	2021/3/14 14:56	1	2	45	15	4	1	1,4		1	1															1
798	2021/3/14 14:36	1	2	49	34	4	1	1,4		4	4																																		2
799	2021/3/14 14:51	1	2	61	30	5	1	4		4	4																														1
800	2021/3/14 15:06	1	1	35	40	4	1	1,4		2	2
801	2021/3/14 14:54	1	1	46	14	3	1	4		2	2														2
802	2021/3/14 15:03	1	1	47	13	4	1	4		5	3													3
803	2021/3/14 15:07	1	2	15	13	7	9	6		2	3													5
804	2021/3/14 15:08	1	2	70	17	4	1	4		4	3																	5
805	2021/3/14 14:36	1	2	55	27	4	1	4		3	2																											1
806	2021/3/14 14:57	1	1	46	13	4	5	2		2	2													2
807	2021/3/14 14:55	1	1	55	27	3	9	6		5	5																											5
808	2021/3/14 14:59	1	2	60	27	4	9	6		2	1																											1
809	2021/3/14 15:09	1	2	56	15	2	1	1,4		4	3															3
810	2021/3/14 14:37	1	1	27	38	3	5	5		5	5																																						2
811	2021/3/14 14:57	1	1	50	12	3	1	1,4		3	2												3
812	2021/3/14 14:52	1	2	53	46	4	6	2		5	5
813	2021/3/14 14:57	1	2	52	38	3	5	2		2	2																																						2
814	2021/3/14 15:05	1	2	39	17	2	5	6,9		3	2																	2
815	2021/3/14 15:03	1	2	41	13	2	1	4		5	5													4
816	2021/3/14 14:53	1	2	73	28	1	1	1,4		2	2																												2
817	2021/3/14 15:01	1	2	56	12	3	1	1,4		7	1												7
818	2021/3/14 15:05	1	1	52	28	4	5	2		4	3																												3
819	2021/3/14 15:01	1	1	51	26	4	9	6		4	4																										6
820	2021/3/14 15:11	1	2	48	24	4	1	1,4		5	5																								2
821	2021/3/14 15:05	1	1	52	27	3	1	4		5	5																											2
822	2021/3/14 15:05	1	2	39	13	2	5	10		5	5													3
823	2021/3/14 15:04	1	2	46	36	3	1	4		3	2																																				3
824	2021/3/14 15:10	1	2	35	27	5	5	2		4	2																											2
825	2021/3/14 15:03	1	2	47	12	3	9	6,8		4	3												5
826	2021/3/14 15:02	1	2	39	20	2	9	6		2	2																				2
827	2021/3/14 15:02	1	1	44	16	3	5	2		4	2																1
828	2021/3/14 15:09	1	2	43	13	4	5	2		5	5													5
829	2021/3/14 15:12	1	2	31	9	5	9	2		5	5									6
830	2021/3/14 14:59	1	1	48	35	4	1	1		3	4																																			3
831	2021/3/14 15:08	1	2	40	34	4	1	1,4		2	2																																		2
832	2021/3/14 15:01	1	1	23	27	3	9	2		5	5																											4
833	2021/3/14 15:04	1	1	47	13	4	5	2		2	2													2
834	2021/3/14 14:32	1	2	58	23	4	1	1,4		3	2																							3
835	2021/3/14 15:05	1	2	40	35	4	5	6		2	1																																			1
836	2021/3/14 14:52	1	2	72	26	5	1	4		5	5																										4
837	2021/3/14 14:56	1	2	48	12	3	5	2		4	5												5
838	2021/3/14 14:59	1	1	53	23	3	1	4		4	4																							3
839	2021/3/14 15:04	1	2	37	21	4	1	1,4		4	4																					3
840	2021/3/14 15:08	1	2	56	12	4	1	1		3	2												2
841	2021/3/14 15:11	1	2	23	28	2	5	7		3	3																												4
842	2021/3/14 15:03	1	1	44	9	2	1	1,6,9		2	2									1
843	2021/3/14 15:04	1	1	40	20	3	1	1,4		3	2																				2
844	2021/3/14 14:46	1	2	46	34	4	1	4		3	2																																		3
845	2021/3/14 14:57	1	2	52	36	4	1	1,4		1	1																																				4
846	2021/3/14 15:06	1	1	33	6	4	9	6		3	3						3
847	2021/3/14 14:55	1	1	40	6	2	1	4		3	5						2
848	2021/3/14 14:58	1	1	36	13	3	5	2		3	4													3
849	2021/3/14 15:10	1	2	46	14	2	1	1,4,7		2	2														1
850	2021/3/14 15:05	1	2	58	12	4	9	6		4	2												2
851	2021/3/14 15:07	1	2	42	26	4	5	6,9		5	4																										3
852	2021/3/14 15:09	1	2	47	27	2	5	4		6	3																											2
853	2021/3/14 15:12	1	1	46	23	4	1	1,4		5	4																							5
854	2021/3/14 15:07	1	1	34	13	3	1	4		5	5													2
855	2021/3/14 15:03	1	2	54	13	2	9	2		1	1													5
856	2021/3/14 14:56	1	2	26	5	7	5	12		5	5					4
857	2021/3/14 15:06	1	1	60	40	4	1	4		4	4
858	2021/3/14 14:58	1	1	55	24	5	5	6,9		5	5																								4
859	2021/3/14 14:45	1	1	45	40	4	6	1		2	3
860	2021/3/14 15:06	1	2	41	11	4	5	6		3	4											2
861	2021/3/14 15:13	1	2	32	17	2	5	2		4	2																	5
862	2021/3/14 14:57	1	2	63	29	4	1	4		3	3																													4
863	2021/3/14 15:13	1	2	53	40	2	1	1,4		5	5
864	2021/3/14 15:04	1	2	56	8	4	1	4		4	3								4
865	2021/3/14 15:15	1	1	34	22	2	5	2		3	3																						5
866	2021/3/14 15:01	1	2	69	14	4	1	4		5	5														3
867	2021/3/14 15:11	1	2	41	13	4	1	1,4		3	2													2
868	2021/3/14 15:07	1	2	34	13	2	1	4		2	2													2
869	2021/3/14 14:53	1	1	46	1	4	1	4		2	2	2
870	2021/3/14 15:00	1	1	44	13	3	1	4		5	4													3
871	2021/3/14 15:11	1	2	49	29	4	5	6,11	���傤����	4	3																													2
872	2021/3/14 14:49	1	2	60	12	4	1	4		5	5												5
873	2021/3/14 14:57	1	1	51	27	4	1	4		5	4																											1
874	2021/3/14 15:11	1	4	33	28	7	10	12		6	3																												3
875	2021/3/14 14:56	1	1	65	11	3	1	4		1	1											3
876	2021/3/14 15:11	1	2	36	16	4	1	1,4		3	2																2
877	2021/3/14 15:05	1	1	43	1	4	1	1,4		6	3	2
878	2021/3/14 15:18	1	2	49	34	4	1	1,4		4	4																																		2
879	2021/3/14 15:15	1	2	43	12	4	1	1,4		4	4												5
880	2021/3/14 15:03	1	2	47	27	2	1	4		2	3																											1
881	2021/3/14 15:15	1	1	56	23	4	1	1,4		3	3																							2
882	2021/3/14 15:09	1	2	45	12	4	1	1,4		1	2												3
883	2021/3/14 15:09	1	1	50	13	3	1	1,4		5	5													5
884	2021/3/14 15:16	1	1	28	26	4	9	2		4	4																										5
885	2021/3/14 15:11	1	1	32	27	4	5	10		3	3																											2
886	2021/3/14 15:10	1	1	41	12	4	1	1,4		4	4												3
887	2021/3/14 15:07	1	2	48	14	4	1	1,4,6		1	2														4
888	2021/3/14 15:08	1	2	41	28	4	1	1,4		1	1																												1
889	2021/3/14 15:06	1	2	56	28	4	1	2		4	5																												4
890	2021/3/14 15:11	1	1	46	29	4	9	6,9		3	3																													4
891	2021/3/14 15:12	1	1	38	14	5	1	1,4		4	3														3
892	2021/3/14 14:55	1	2	51	13	2	1	1,4		5	4													4
893	2021/3/14 15:08	1	2	53	2	4	1	4		3	2		2
894	2021/3/14 15:09	1	1	57	28	3	1	1,4		3	2																												3
895	2021/3/14 15:05	1	2	65	22	2	1	4		5	5																						2
896	2021/3/14 15:09	1	1	42	26	4	1	1,4		2	2																										3
897	2021/3/14 15:13	1	2	35	28	2	1	1,4		3	3																												5
898	2021/3/14 14:58	1	2	67	8	2	1	4		2	2								2
899	2021/3/14 15:21	1	1	38	23	4	1	1,4		3	2																							3
900	2021/3/14 15:17	1	2	61	30	5	1	4		3	3																														1
901	2021/3/14 15:13	1	2	48	11	4	1	1,4		5	5											3
902	2021/3/14 15:02	1	2	53	25	2	1	1,4		1	1																									2
903	2021/3/14 15:02	1	2	60	13	4	1	2		4	4													4
904	2021/3/14 15:07	1	1	33	4	2	1	4		4	4				2
905	2021/3/14 15:03	1	2	72	12	2	1	4		4	3												4
906	2021/3/14 15:20	1	1	27	13	4	1	4		4	4													4
907	2021/3/14 15:10	1	2	71	23	2	1	4		4	4																							5
908	2021/3/14 15:03	1	1	30	22	4	5	6		2	1																						2
909	2021/3/14 15:21	1	1	54	34	4	11	1,6		2	2																																		1
910	2021/3/14 15:19	1	2	29	20	4	1	1,4		2	2																				2
911	2021/3/14 15:09	1	2	50	26	3	1	4		5	2																										5
912	2021/3/14 15:18	1	2	47	9	2	5	6		5	5									2
913	2021/3/14 15:12	1	2	62	26	5	1	1,4		5	5																										4
914	2021/3/14 15:18	1	1	36	40	4	5	2		2	1
915	2021/3/14 15:18	1	1	45	4	4	5	2		5	5				3
916	2021/3/14 15:06	1	2	36	4	2	1	4		5	5				2
917	2021/3/14 15:08	1	2	57	12	2	1	1,4		2	2												2
918	2021/3/14 15:08	1	2	53	13	2	6	2		5	3													2
919	2021/3/14 15:14	1	2	48	33	4	9	2		2	2																																	2
920	2021/3/14 15:11	1	2	31	11	4	5	6		3	3											3
921	2021/3/14 15:12	1	2	46	9	4	5	6,8		5	2									2
922	2021/3/14 15:09	1	2	67	27	4	1	4		2	2																											1
923	2021/3/14 15:15	1	1	36	16	4	9	2		2	2																4
924	2021/3/14 15:10	1	1	43	18	3	1	4		3	3																		3
925	2021/3/14 15:19	1	2	53	35	5	1	1,4		2	3																																			2
926	2021/3/14 15:12	1	1	48	23	5	9	6		3	2																							5
927	2021/3/14 15:15	1	2	30	28	4	5			4	5																												4
928	2021/3/14 15:23	1	2	46	14	2	1	1,4,7		2	1														1
929	2021/3/14 14:54	1	2	58	12	4	1	4		5	4												5
930	2021/3/14 14:59	1	2	64	20	2	1	1,4		5	3																				2
931	2021/3/14 15:16	1	2	47	13	4	1	4		3	3													1
932	2021/3/14 15:24	1	2	26	13	2	5	2		5	5													4
933	2021/3/14 15:15	1	1	40	27	2	5	2		3	4																											2
934	2021/3/14 15:16	1	2	43	15	4	1	1,4		4	4															5
935	2021/3/14 15:20	1	1	34	9	3	5	6		3	3									4
936	2021/3/14 15:10	1	1	55	40	2	1	4		1	2
937	2021/3/14 15:22	1	1	47	3	3	1	1,4		3	3			3
938	2021/3/14 15:27	1	2	47	23	4	6	6		2	1																							1
939	2021/3/14 15:12	1	2	75	26	4	1	1,4		2	2																										2
940	2021/3/14 15:14	1	2	35	38	2	9	6		3	2																																						2
941	2021/3/14 15:06	1	2	39	40	4	5	2		5	5
942	2021/3/14 15:23	1	2	63	13	4	9	2		5	5													2
943	2021/3/14 14:59	1	2	55	10	4	1	1,4		2	3										2
944	2021/3/14 15:18	1	2	71	1	4	1	1,4		5	5	3
945	2021/3/14 15:17	1	1	29	19	4	1	4		2	1																			2
946	2021/3/14 15:12	1	1	36	27	3	9	6		3	3																											3
947	2021/3/14 15:30	1	2	35	28	2	1	1,4		1	1																												5
948	2021/3/14 15:14	1	1	50	27	3	1	1,4		3	3																											3
949	2021/3/14 14:56	1	1	62	25	4	1	4		5	3																									1
950	2021/3/14 15:19	1	1	30	13	3	9	6		2	3													1
951	2021/3/14 15:18	1	2	55	12	2	6	2		3	2												2
952	2021/3/14 15:30	1	1	31	14	4	1	4		2	2														3
953	2021/3/14 15:10	1	1	32	30	3	5	6,11	�o	4	4																														1
954	2021/3/14 14:35	1	2	70	34	4	1	1,4,9		3	3																																		3
955	2021/3/14 15:18	1	1	48	30	4	5	6		2	2																														1
956	2021/3/14 15:17	1	2	65	28	4	1	4		2	3																												3
957	2021/3/14 15:31	1	2	41	8	2	1	1,4		2	2								2
958	2021/3/14 15:22	1	1	29	14	4	5	2		3	3														3
959	2021/3/14 15:23	1	1	45	37	3	8	2		2	3																																					4
960	2021/3/14 15:30	1	2	55	4	4	1	1,4		3	3				2
961	2021/3/14 15:26	1	2	69	14	4	1	4		5	4														4
962	2021/3/14 14:42	1	2	60	1	2	1	4		5	5	5
963	2021/3/14 15:26	1	1	27	27	2	9	2,12		7	7																											5
964	2021/3/14 15:22	1	2	47	40	2	5	2		3	3
965	2021/3/14 15:22	1	1	40	14	4	1	1,4		2	3														2
966	2021/3/14 15:14	1	2	49	27	5	1	1,4		5	5																											2
967	2021/3/14 15:25	1	1	27	1	2	9	6		4	4	2
968	2021/3/14 15:18	1	2	59	27	2	1	4		4	4																											4
969	2021/3/14 15:17	1	2	54	15	2	1	1,4		5	5															4
970	2021/3/14 15:20	1	2	68	17	4	1	4,6		4	4																	5
971	2021/3/14 15:10	1	2	64	27	2	5	2		4	3																											4
972	2021/3/14 15:23	1	1	44	14	4	1	1,4		2	3														3
973	2021/3/14 15:27	1	2	61	36	4	1	1,4		5	4																																				5
974	2021/3/14 15:21	1	1	36	23	2	1	1,4		3	3																							2
975	2021/3/14 15:11	1	1	45	13	3	1	4		2	2													2
976	2021/3/14 15:17	1	2	53	11	4	1	1,4		3	3											2
977	2021/3/14 15:15	1	2	58	34	2	5	2		4	4																																		3
978	2021/3/14 15:27	1	1	32	34	4	1	4		3	3																																		4
979	2021/3/14 15:06	1	2	67	27	4	1	4		5	5																											4
980	2021/3/14 15:03	1	1	38	5	4	1	4		2	2					1
981	2021/3/14 15:25	1	2	65	8	4	9	2		4	3								3
982	2021/3/14 15:15	1	1	55	15	3	6	2		5	5															3
983	2021/3/14 14:48	1	1	26	20	4	5	2		2	3																				4
984	2021/3/14 15:17	1	1	46	23	3	9	1		2	2																							3
985	2021/3/14 15:24	1	2	41	22	4	1	4		2	1																						4
986	2021/3/14 15:33	1	2	47	13	4	5	6		5	3													5
987	2021/3/14 15:33	1	2	53	35	5	1	1,4		2	3																																			2
988	2021/3/14 15:21	1	1	36	15	4	1	1,4		2	1															2
989	2021/3/14 15:26	1	2	28	6	4	5	5		3	4						2
990	2021/3/14 15:17	1	2	36	23	4	1	1,4		3	3																							5
991	2021/3/14 15:29	1	2	53	37	3	1	1,4		2	2																																					2
992	2021/3/14 15:30	1	2	20	16	4	5	6		2	3																2
993	2021/3/14 15:19	1	1	54	13	2	6	1,6		1	2													1
994	2021/3/14 15:31	1	1	34	14	4	1	4		5	5														4
995	2021/3/14 15:23	1	2	40	42	2	5	6		4	4
996	2021/3/14 15:27	1	2	44	13	4	9	2		4	4													3
997	2021/3/14 15:31	1	2	41	1	4	9	6,8		2	2	2
998	2021/3/14 15:31	1	2	60	13	4	1	4		2	1													2
999	2021/3/14 15:37	1	1	35	13	4	1	1,4		5	5													6
1000	2021/3/14 15:28	1	2	59	14	4	1	1,4		2	2														3
1001	2021/3/14 15:35	1	2	18	17	2	9	6		2	1																	4
1002	2021/3/14 15:16	1	1	69	13	2	8	2		5	5													4
1003	2021/3/14 15:19	1	1	52	22	3	9	6		4	4																						3
1004	2021/3/14 15:34	1	2	51	10	4	5	6		3	5										3
1005	2021/3/14 15:19	1	2	48	28	4	1	1,4		2	2																												2
1006	2021/3/14 15:27	1	1	52	13	3	1	4		5	5													3
1007	2021/3/14 15:20	1	2	62	12	5	1	1,4		3	3												5
1008	2021/3/14 15:37	1	2	58	43	4	6	2		5	5
1009	2021/3/14 15:21	1	1	44	27	3	1	4		4	4																											2
1010	2021/3/14 15:30	1	2	41	26	2	1	1,4		2	2																										2
1011	2021/3/14 15:48	2
1012	2021/3/14 15:27	1	2	69	8	4	1	4		2	2								2
1013	2021/3/14 15:26	1	1	49	12	3	1	1,4		3	2												2
1014	2021/3/14 15:25	1	2	46	13	2	5	2		6	6													6
1015	2021/3/14 15:36	1	2	50	4	5	1	1,4		5	4				3
1016	2021/3/14 15:40	1	1	16	27	1	9	6		6	1																											1
1017	2021/3/14 15:32	1	2	50	26	2	1	4		3	2																										2
1018	2021/3/14 15:35	1	2	40	13	2	5	6		5	5													5
1019	2021/3/14 15:24	1	2	51	28	3	9	6		3	3																												3
1020	2021/3/14 15:35	1	1	52	13	2	1	1,4		5	5													2
1021	2021/3/14 15:31	1	2	33	29	5	5	6		5	4																													4
1022	2021/3/14 15:22	1	2	41	4	4	5	6		2	1				2
1023	2021/3/14 15:36	1	2	47	11	4	1	1,4		4	2											5
1024	2021/3/14 15:24	1	2	55	1	4	1	1,4		2	2	3
1025	2021/3/14 15:41	1	1	17	24	2	9	6		3	4																								4
1026	2021/3/14 15:32	1	2	51	11	3	1	1,4		3	4											5
1027	2021/3/14 15:23	1	2	66	15	2	1	4,6		2	2															2
1028	2021/3/14 15:26	1	1	56	1	3	1	4		5	4	3
1029	2021/3/14 15:35	1	1	42	13	4	6	2		4	3													5
1030	2021/3/14 15:29	1	2	39	23	2	1	1,4		5	5																							2
1031	2021/3/14 15:35	1	2	67	23	2	1	4		1	2																							5
1032	2021/3/14 15:30	1	2	47	27	2	1	2		4	5																											2
1033	2021/3/14 15:35	1	2	30	27	2	1	4		4	2																											1
1034	2021/3/14 15:27	1	1	57	27	4	1	1,4		3	3																											2
1035	2021/3/14 15:26	1	2	60	11	4	1	4		5	2											2
1036	2021/3/14 15:25	1	1	68	29	3	1	4		1	1																													2
1037	2021/3/14 15:35	1	1	35	26	5	1	1,4,6		2	2																										2
1038	2021/3/14 15:26	1	2	58	14	4	1	4		2	2														5
1039	2021/3/14 15:39	1	2	47	13	4	5	2		5	5													3
1040	2021/3/14 15:27	1	1	40	5	2	1	4		3	3					2
1041	2021/3/14 14:06	1	4	47	17	7	11	12		4	6																	6
1042	2021/3/14 15:28	1	2	49	14	3	11	2		2	2														5
1043	2021/3/14 15:42	1	2	50	22	2	5	2		4	4																						5
1044	2021/3/14 15:33	1	2	61	5	2	9	6		1	1					1
1045	2021/3/14 15:38	1	1	63	34	4	1	4		5	5																																		5
1046	2021/3/14 15:44	1	1	23	8	4	9	2		5	5								4
1047	2021/3/14 15:42	1	1	43	27	4	1	1,4		4	2																											2
1048	2021/3/14 15:32	1	2	44	23	4	1	1,4		5	2																							1
1049	2021/3/14 15:42	1	2	47	40	2	5	2		3	3
1050	2021/3/14 15:38	1	2	55	29	4	1	1,4,6		5	4																													3
1051	2021/3/14 15:18	1	2	36	4	3	5	6		2	2				1
1052	2021/3/14 15:41	1	2	61	14	4	1	4		3	2														3
1053	2021/3/14 15:31	1	1	64	13	5	5	2		5	3													2
1054	2021/3/14 15:39	1	2	53	14	2	9	6		5	5														5
1055	2021/3/14 15:40	1	4	49	13	7	11	12		3	3													5
1056	2021/3/14 15:46	1	1	32	13	5	9	6,11	�Z��o��	2	2													2
1057	2021/3/14 15:44	1	4	47	13	7	11	12		7	3													5
1058	2021/3/14 15:55	2
1059	2021/3/14 15:30	1	2	59	28	4	1	1,4		2	2																												3
1060	2021/3/14 15:29	1	1	51	33	4	5	6,11	��	4	5																																	2
1061	2021/3/14 15:31	1	1	62	13	4	1	1,4		2	2													2
1062	2021/3/14 15:41	1	2	58	23	4	1	1,4		5	5																							5
1063	2021/3/14 15:43	1	2	39	23	4	5	2		3	2																							5
1064	2021/3/14 15:40	1	1	54	14	2	1	4		5	5														5
1065	2021/3/14 15:30	1	1	52	27	4	1	1,4		2	2																											1
1066	2021/3/14 15:48	1	2	40	7	3	5	2		4	4							2
1067	2021/3/14 15:48	1	1	33	45	6	11	12		7	6
1068	2021/3/14 15:26	1	1	31	1	3	1	4		2	2	2
1069	2021/3/14 15:39	1	2	62	1	4	6	2		4	2	3
1070	2021/3/14 15:38	1	2	44	28	3	5	6		4	3																												5
1071	2021/3/14 15:30	1	1	53	26	2	6	2		4	4																										4
1072	2021/3/14 15:34	1	2	62	34	4	1	1,4		2	2																																		5
1073	2021/3/14 15:44	1	2	53	38	2	5	6		6	6																																						6
1074	2021/3/14 15:51	1	1	28	1	4	1	6		3	4	3
1075	2021/3/14 15:06	1	2	56	22	2	5	6		1	2																						4
1076	2021/3/14 15:32	1	2	59	14	2	1	4		2	2														3
1077	2021/3/14 15:42	1	2	40	11	3	1	1,4		5	4											3
1078	2021/3/14 15:17	1	2	58	16	4	5	6		4	4																2
1079	2021/3/14 15:40	1	1	59	14	4	5	2		3	3														4
1080	2021/3/14 15:59	2
1081	2021/3/14 15:34	1	2	33	1	2	5	2		2	2	1
1082	2021/3/14 15:40	1	2	50	12	4	1	4		5	5												5
1083	2021/3/14 15:47	1	1	46	14	2	1	1,4		5	5														5
1084	2021/3/14 15:48	1	1	31	45	4	6	1		5	3
1085	2021/3/14 15:42	1	2	68	38	4	1	4		2	2																																						2
1086	2021/3/14 15:51	1	2	51	18	2	9	6		5	6																		3
1087	2021/3/14 15:36	1	2	58	13	4	5	2		2	2													5
1088	2021/3/14 15:37	1	1	58	15	2	4	5		3	2															2
1089	2021/3/14 15:44	1	2	58	38	4	1	1,4		5	5																																						3
1090	2021/3/14 15:27	1	2	43	14	4	9	6		5	5														5
1091	2021/3/14 15:42	1	2	30	27	4	9	2		2	2																											1
1092	2021/3/14 15:40	1	1	54	14	2	1	1		2	3														4
1093	2021/3/14 15:53	1	4	47	17	7	11	12		6	4																	3
1094	2021/3/14 15:23	1	2	48	22	4	9	6		4	4																						2
1095	2021/3/14 15:37	1	1	61	34	4	5	2		2	2																																		2
1096	2021/3/14 15:48	1	2	33	14	4	1	1,4		5	5														5
1097	2021/3/14 15:41	1	1	46	27	3	5	2		2	2																											2
1098	2021/3/14 15:30	1	2	43	20	4	1	1,4		2	3																				3
1099	2021/3/14 15:44	1	2	46	13	4	1	1,4		2	2													2
1100	2021/3/14 15:43	1	2	55	19	2	5	6		2	2																			5
1101	2021/3/14 15:44	1	1	39	27	2	5	6		6	3																											2
1102	2021/3/14 16:01	2
1103	2021/3/14 15:32	1	1	36	14	2	1	1,4		2	3														2
1104	2021/3/14 15:34	1	1	46	11	4	1	1,4		2	2											2
1105	2021/3/14 15:44	1	1	58	27	4	1	4		5	5																											5
1106	2021/3/14 15:41	1	2	55	40	4	1	1,4		2	2
1107	2021/3/14 15:50	1	1	48	28	3	1	1,4		5	5																												5
1108	2021/3/14 15:49	1	1	31	11	4	5	2		4	4											6
1109	2021/3/14 15:26	1	2	38	28	4	5	6		3	4																												3
1110	2021/3/14 15:53	1	1	41	13	4	1	1,4		2	2													5
1111	2021/3/14 15:49	1	1	42	28	2	1	4		3	3																												3
1112	2021/3/14 15:51	1	2	40	14	4	11	12		1	2														6
1113	2021/3/14 15:43	1	2	44	9	2	9	2		2	2									5
1114	2021/3/14 15:42	1	2	54	13	3	1	1,4		2	2													5
1115	2021/3/14 15:41	1	2	68	14	2	1	1,4,11	��	4	3														2
1116	2021/3/14 15:33	1	2	52	10	3	9	2		3	3										2
1117	2021/3/14 15:52	1	1	41	3	2	5	6		4	5			3
1118	2021/3/14 15:52	1	2	51	28	3	9	6		3	3																												3
1119	2021/3/14 15:41	1	2	73	27	4	1	4		2	3																											2
1120	2021/3/14 15:54	1	3	35	30	3	11	12		7	7																														6
1121	2021/3/14 15:53	1	2	47	32	5	6	1		5	5																																2
1122	2021/3/14 15:44	1	1	46	29	4	1	1,4		2	2																													4
1123	2021/3/14 15:40	1	2	53	27	2	6	6		5	4																											1
1124	2021/3/14 15:52	1	2	60	11	4	1	4		5	3											2
1125	2021/3/14 15:56	1	2	45	14	2	5	6		5	5														5
1126	2021/3/14 15:45	1	2	76	28	5	1	4		4	5																												3
1127	2021/3/14 15:53	1	2	38	36	2	9	12		5	5																																				5
1128	2021/3/14 15:45	1	2	61	14	2	6	1		1	1														1
1129	2021/3/14 15:47	1	2	50	28	4	1	1,4		3	4																												5
1130	2021/3/14 16:05	2
1131	2021/3/14 15:52	1	1	38	13	4	1	1,4		5	5													2
1132	2021/3/14 15:51	1	1	35	27	4	1	4		5	5																											2
1133	2021/3/14 16:05	2
1134	2021/3/14 15:45	1	2	40	14	5	1	1,4		3	4														4
1135	2021/3/14 15:31	1	2	47	32	3	1	1,4,6		4	4																																3
1136	2021/3/14 15:56	1	2	44	22	4	1	4		3	3																						2
1137	2021/3/14 15:48	1	2	63	40	3	1	4		5	4
1138	2021/3/14 15:25	1	1	56	27	4	8	1		5	4																											5
1139	2021/3/14 15:53	1	2	49	23	4	1	1,4		3	3																							2
1140	2021/3/14 15:55	1	2	48	46	2	5	6		5	5
1141	2021/3/14 15:51	1	1	35	43	3	1	1,4		3	3
1142	2021/3/14 15:45	1	1	48	13	2	1	1,4		3	3													2
1143	2021/3/14 15:22	1	2	60	9	2	5	2		2	2									3
1144	2021/3/14 15:52	1	2	49	27	3	1	1,4		4	4																											1
1145	2021/3/14 15:41	1	1	38	14	4	9	6		5	4														3
1146	2021/3/14 15:59	1	1	46	14	2	1	1,4		5	5														6
1147	2021/3/14 15:51	1	2	49	11	4	1	1,4		5	3											2
1148	2021/3/14 15:52	1	2	38	28	5	9	6		3	3																												5
1149	2021/3/14 15:50	1	2	39	34	4	5	6		4	4																																		3
1150	2021/3/14 15:55	1	1	41	44	2	1	4		4	3
1151	2021/3/14 15:56	1	2	39	23	4	5	2		3	3																							5
1152	2021/3/14 15:46	1	1	52	23	4	8	2		4	2																							3
1153	2021/3/14 15:48	1	1	65	40	2	9	2		5	5
1154	2021/3/14 15:55	1	1	35	13	4	9	2		3	3													2
1155	2021/3/14 15:47	1	2	52	10	4	9	6		5	4										3
1156	2021/3/14 15:59	1	2	22	13	4	9	6		3	3													3
1157	2021/3/14 15:42	1	2	57	23	4	9	2		4	4																							4
1158	2021/3/14 15:47	1	2	53	13	2	5	2		3	3													3
1159	2021/3/14 15:45	1	1	27	8	4	1	4		4	4								3
1160	2021/3/14 15:45	1	2	47	36	2	1	4		5	4																																				4
1161	2021/3/14 15:57	1	2	61	27	4	1	4		2	2																											3
1162	2021/3/14 15:19	1	1	55	27	4	1	4		3	3																											1
1163	2021/3/14 15:56	1	1	28	27	4	5	2		4	4																											2
1164	2021/3/14 15:41	1	2	72	25	5	1	4		4	4																									3
1165	2021/3/14 15:56	1	1	29	27	4	1	1,4		5	5																											5
1166	2021/3/14 15:50	1	2	39	27	4	1	4		3	2																											1
1167	2021/3/14 15:55	1	2	56	14	4	1	1,4		3	3														3
1168	2021/3/14 15:55	1	2	48	23	4	5	6		1	2																							4
1169	2021/3/14 16:01	1	2	43	14	4	9	6		5	5														5
1170	2021/3/14 15:54	1	2	47	13	3	5	2		2	2													2
1171	2021/3/14 16:00	1	2	44	13	3	5	2		5	5													5
1172	2021/3/14 15:54	1	2	54	27	4	1	4		4	3																											2
1173	2021/3/14 15:58	1	2	44	2	2	6	6		5	5		5
1174	2021/3/14 16:00	1	1	37	13	4	1	1,4		3	2													2
1175	2021/3/14 16:01	1	1	30	2	2	5	6		3	3		3
1176	2021/3/14 15:56	1	1	38	33	4	5	2		3	3																																	3
1177	2021/3/14 15:40	1	2	43	13	4	6	2		5	5													2
1178	2021/3/14 15:56	1	2	68	27	2	1	1,4		3	3																											3
1179	2021/3/14 16:11	2
1180	2021/3/14 15:53	1	1	58	23	3	1	1,4		3	3																							2
1181	2021/3/14 15:58	1	2	40	22	3	1	1,4		3	4																						4
1182	2021/3/14 15:58	1	1	43	13	4	1	1,4		3	2													2
1183	2021/3/14 16:01	1	2	43	13	2	1	1,4		5	3													2
1184	2021/3/14 16:12	2
1185	2021/3/14 16:00	1	1	66	32	2	1	1,4		2	2																																3
1186	2021/3/14 16:01	1	2	39	26	4	9	2		1	2																										2
1187	2021/3/14 15:57	1	2	63	39	4	1	4		1	1
1188	2021/3/14 15:57	1	2	61	25	4	1	4		5	5																									5
1189	2021/3/14 15:51	1	2	48	11	2	9	6		3	3											2
1190	2021/3/14 16:06	1	1	23	28	6	9	2		4	4																												7
1191	2021/3/14 15:55	1	2	57	23	2	5	2		2	2																							4
1192	2021/3/14 16:02	1	2	32	5	4	5	6,11	�f��	3	4					4
1193	2021/3/14 15:55	1	2	64	10	4	1	4,9		5	5										4
1194	2021/3/14 15:59	1	1	47	26	7	1			5	3																										3
1195	2021/3/14 15:40	1	1	41	4	4	8	2		5	2				2
1196	2021/3/14 16:01	1	1	55	20	4	1	4		3	2																				3
1197	2021/3/14 15:48	1	2	67	23	4	1	4		2	2																							1
1198	2021/3/14 15:56	1	2	50	12	4	5	2		3	3												4
1199	2021/3/14 16:01	1	1	43	28	4	1	1,4		4	4																												4
1200	2021/3/14 16:00	1	2	51	11	4	1	1,4		2	2											2
1201	2021/3/14 16:03	1	1	35	16	4	5	6		2	3																4
1202	2021/3/14 16:08	1	1	46	14	2	1	1,4		5	5														5
1203	2021/3/14 15:57	1	2	41	11	4	1	1,4		3	3											3
1204	2021/3/14 15:57	1	2	50	11	4	1	1,4		5	5											2
1205	2021/3/14 15:49	1	2	50	21	3	5	6		3	2																					5
1206	2021/3/14 15:46	1	1	43	30	3	9	6		2	1																														1
1207	2021/3/14 15:48	1	3	51	13	4	5	2		5	5													3
1208	2021/3/14 16:04	1	1	43	14	3	5	6		5	5														4
1209	2021/3/14 16:03	1	2	35	27	4	9	2		4	4																											4
1210	2021/3/14 16:02	1	1	37	4	2	5	6		2	2				2
1211	2021/3/14 16:07	1	2	50	28	4	1	1,4		3	3																												5
1212	2021/3/14 15:50	1	2	27	16	3	5	6		4	4																2
1213	2021/3/14 15:51	1	1	59	22	4	1	1		5	4																						1
1214	2021/3/14 15:56	1	2	43	3	2	9	6		3	3			4
1215	2021/3/14 15:46	1	1	56	34	3	6	1		3	2																																		1
1216	2021/3/14 15:53	1	2	38	46	2	1	1,4		2	2
1217	2021/3/14 15:43	1	2	52	13	3	1	1,4		6	5													3
1218	2021/3/14 16:02	1	2	61	29	4	1	4		3	2																													2
1219	2021/3/14 16:02	1	1	64	13	5	5	2		5	4													3
1220	2021/3/14 15:50	1	2	54	29	2	6	2		4	4																													2
1221	2021/3/14 16:06	1	2	48	13	2	5	2		2	2													2
1222	2021/3/14 16:07	1	2	47	16	2	5	6		3	3																3
1223	2021/3/14 15:39	1	2	53	23	5	1	1,4		5	4																							4
1224	2021/3/14 16:02	1	2	43	23	5	5	2		3	2																							5
1225	2021/3/14 15:59	1	2	44	27	3	1	1,4		4	4																											1
1226	2021/3/14 16:08	1	2	36	40	4	1	1,4		2	4
1227	2021/3/14 15:54	1	2	59	21	4	7	2		2	2																					5
1228	2021/3/14 16:04	1	1	38	40	3	5	6		4	2
1229	2021/3/14 16:05	1	1	61	21	3	1	4,7		3	3																					2
1230	2021/3/14 15:56	1	2	47	13	7	11	12		7	7													7
1231	2021/3/14 16:11	1	2	44	13	3	5	2		5	5													5
1232	2021/3/14 15:40	1	1	55	30	4	1	1,4		2	2																														2
1233	2021/3/14 14:33	1	1	46	23	3	5	6		2	2																							2
1234	2021/3/14 14:36	1	2	60	15	4	1	4		1	2															2
1235	2021/3/14 15:58	1	1	47	10	4	1	4		5	4										4
1236	2021/3/14 16:20	2
1237	2021/3/14 16:09	1	1	46	29	4	1	1,4		2	2																													3
1238	2021/3/14 16:03	1	2	64	1	2	1	4		3	3	2
1239	2021/3/14 15:53	1	2	67	23	2	1	4		3	2																							2
1240	2021/3/14 16:10	1	2	53	25	4	1	4		3	2																									2
1241	2021/3/14 16:01	1	1	49	27	4	1	4		4	5																											1
1242	2021/3/14 16:07	1	2	46	40	4	5	7		2	2
1243	2021/3/14 16:01	1	1	31	5	4	1	4		1	2					2
1244	2021/3/14 16:01	1	2	53	27	4	1	1,4		5	5																											1
1245	2021/3/14 16:06	1	2	48	12	4	5	2		7	7												7
1246	2021/3/14 16:11	1	2	31	11	4	5	6		4	4											4
1247	2021/3/14 16:08	1	2	45	28	4	5	2		4	4																												5
1248	2021/3/14 16:04	1	2	59	9	4	1	4		5	5									4
1249	2021/3/14 16:03	1	2	67	47	4	8	2		2	2
1250	2021/3/14 16:07	1	2	16	7	7	5	2		2	2							1
1251	2021/3/14 16:06	1	1	57	23	3	8	2		4	2																							5
1252	2021/3/14 15:58	1	1	61	13	4	5	2		5	4													4
1253	2021/3/14 16:08	1	2	65	23	4	1	4		4	4																							4
1254	2021/3/14 16:10	1	1	43	13	4	1	4		3	4													3
1255	2021/3/14 16:14	1	2	44	8	4	9	6		3	3								3
1256	2021/3/14 16:07	1	2	66	12	4	1	1,4		2	2												3
1257	2021/3/14 16:08	1	2	54	11	5	1	4,7		5	5											2
1258	2021/3/14 16:07	1	4	49	13	7	11	12		5	5													4
1259	2021/3/14 16:07	1	2	62	4	4	1	1,4		2	2				2
1260	2021/3/14 16:14	1	2	40	14	2	1	1,4		4	5														5
1261	2021/3/14 15:55	1	2	49	13	3	9	6		2	2													3
1262	2021/3/14 16:07	1	2	42	2	2	6	2		4	2		1
1263	2021/3/14 15:53	1	2	49	43	2	5	2		1	1
1264	2021/3/14 16:02	1	1	48	27	2	1	4		2	2																											1
1265	2021/3/14 16:11	1	2	63	9	3	5	2		5	4									5
1266	2021/3/14 16:03	1	2	42	13	5	5	2		5	5													5
1267	2021/3/14 16:14	1	1	43	13	7	5	6		2	2													2
1268	2021/3/14 15:54	1	2	61	14	4	1	4		2	3														3
1269	2021/3/14 15:35	1	2	65	26	3	1	4		5	4																										3
1270	2021/3/14 16:04	1	2	37	16	4	1	4		2	2																2
1271	2021/3/14 16:07	1	2	26	14	5	9	6		4	3														2
1272	2021/3/14 16:13	1	1	32	39	2	1	4		2	2
1273	2021/3/14 16:04	1	2	47	23	3	1	1,4		5	5																							1
1274	2021/3/14 16:09	1	1	28	34	4	1	4		3	3																																		2
1275	2021/3/14 14:02	1	2	59	28	4	1	4		4	4																												3
1276	2021/3/14 16:10	1	1	40	13	4	1	1,4		2	2													1
1277	2021/3/14 16:16	1	2	48	27	2	5	2		3	3																											3
1278	2021/3/14 16:12	1	1	58	12	4	1	4		3	3												3
1279	2021/3/14 16:09	1	2	41	30	4	5	2		1	1																														1
1280	2021/3/14 15:58	1	2	53	23	3	1	1,4		5	2																							5
1281	2021/3/14 16:01	1	1	24	42	2	5	6		6	4
1282	2021/3/14 16:15	1	2	60	1	2	1	4		5	4	4
1283	2021/3/14 16:16	1	2	52	13	4	1	1,4		3	3													3
1284	2021/3/14 16:15	1	1	57	5	5	1	4		1	2					2
1285	2021/3/14 16:12	1	2	32	27	4	1	1,4		1	2																											1
1286	2021/3/14 16:12	1	1	48	13	4	1	1,4		3	3													2
1287	2021/3/14 16:04	1	2	47	4	2	9	6		2	2				2
1288	2021/3/14 16:10	1	2	48	14	4	5	6		3	2														2
1289	2021/3/14 16:12	1	1	50	13	4	9	2		5	5													4
1290	2021/3/14 16:15	1	1	48	28	2	5	6		1	1																												2
1291	2021/3/14 16:03	1	1	60	14	4	6	6		3	3														1
1292	2021/3/14 16:20	1	1	64	14	4	8	2		3	3														2
1293	2021/3/14 16:19	1	2	51	24	2	1	1,4		4	4																								2
1294	2021/3/14 16:19	1	2	48	13	4	1	1,4		1	1													1
1295	2021/3/14 16:16	1	2	60	27	5	1	4		1	1																											1
1296	2021/3/14 16:18	1	2	61	29	4	1	4		2	2																													2
1297	2021/3/14 15:51	1	2	57	34	4	1	1,4		5	5																																		3
1298	2021/3/14 16:30	2
1299	2021/3/14 16:07	1	2	38	25	2	5	6		2	2																									3
1300	2021/3/14 16:19	1	1	21	13	3	9	6		2	2													3
1301	2021/3/14 16:09	1	1	58	8	2	5	11	��	3	3								2
1302	2021/3/14 16:09	1	2	56	17	4	1	1,4		4	3																	1
1303	2021/3/14 16:12	1	1	50	42	2	1	1,4		4	5
1304	2021/3/14 16:14	1	2	37	13	5	5	2		4	3													4
1305	2021/3/14 16:15	1	2	49	12	2	1	1,4		5	5												5
1306	2021/3/14 16:10	1	1	41	26	4	4	5		7	6																										7
1307	2021/3/14 16:03	1	2	33	5	4	1	1,4		2	5					2
1308	2021/3/14 16:10	1	1	46	27	4	1	1,4		4	4																											2
1309	2021/3/14 16:16	1	2	40	23	4	5	6		3	4																							4
1310	2021/3/14 16:24	1	2	52	28	7	8	8		7	4																												4
1311	2021/3/14 16:16	1	2	57	13	4	1	4		3	2													2
1312	2021/3/14 16:11	1	2	54	27	4	1	4		4	2																											2
1313	2021/3/14 16:17	1	2	36	14	5	1	1,4		2	3														3
1314	2021/3/14 16:15	1	1	46	13	5	9	2		5	4													4
1315	2021/3/14 16:11	1	2	39	34	2	5	6		2	2																																		2
1316	2021/3/14 16:16	1	2	55	28	2	1	1,4		5	5																												5
1317	2021/3/14 16:26	1	1	32	14	4	1	1,4		3	3														4
1318	2021/3/14 16:17	1	2	46	34	3	1	1,4		4	2																																		2
1319	2021/3/14 16:13	1	1	53	19	2	1	1,4,6		2	2																			2
1320	2021/3/14 16:11	1	2	57	14	5	1	1,4,7		3	2														3
1321	2021/3/14 16:15	1	2	46	27	2	4	5		3	2																											3
1322	2021/3/14 16:15	1	1	33	4	3	5	6,9		4	4				3
1323	2021/3/14 16:11	1	2	46	8	2	6	5		5	4								3
1324	2021/3/14 16:06	1	2	46	20	3	6	6		5	4																				2
1325	2021/3/14 16:17	1	1	55	23	3	1	1,4		3	2																							5
1326	2021/3/14 16:21	1	2	42	13	3	9	2		3	2													2
1327	2021/3/14 16:21	1	2	39	10	4	1	1,4		4	3										2
1328	2021/3/14 16:18	1	2	32	40	4	5	6		3	3
1329	2021/3/14 16:13	1	1	44	23	3	1	4		4	4																							5
1330	2021/3/14 14:42	1	1	52	11	4	5	6		5	5											4
1331	2021/3/14 16:23	1	1	42	27	5	5	2		2	3																											2
1332	2021/3/14 16:28	1	1	39	27	4	1	1,4		5	5																											1
1333	2021/3/14 16:11	1	2	55	5	4	9	2		3	4					4
1334	2021/3/14 16:19	1	2	34	27	2	5	6		3	4																											2
1335	2021/3/14 16:05	1	2	56	13	3	5	6		3	3													3
1336	2021/3/14 16:14	1	1	59	45	4	1	4		4	2
1337	2021/3/14 16:24	1	1	55	12	4	9	6,9		3	3												3
1338	2021/3/14 16:28	1	1	31	35	5	1	1,4		1	1																																			1
1339	2021/3/14 15:59	1	1	48	40	3	1	1,4		2	2
1340	2021/3/14 16:21	1	1	32	6	3	5	5		3	5						2
1341	2021/3/14 16:30	1	2	46	12	2	5	2		2	2												1
1342	2021/3/14 16:19	1	2	42	2	4	1	1,4,6		1	2		1
1343	2021/3/14 16:04	1	2	59	13	4	1	4		5	5													5
1344	2021/3/14 16:11	1	2	40	5	4	1	1,4		3	3					3
1345	2021/3/14 16:00	1	2	69	14	2	4	5		2	2														4
1346	2021/3/14 16:25	1	2	42	27	4	6	2		4	5																											6
1347	2021/3/14 16:40	2
1348	2021/3/14 16:29	1	2	18	17	2	5	6		1	2																	2
1349	2021/3/14 16:20	1	2	49	17	3	1	1,4,6		3	2																	4
1350	2021/3/14 16:17	1	2	53	14	5	1	1,4		4	4														4
1351	2021/3/14 16:15	1	2	49	21	4	1	1,4		3	3																					3
1352	2021/3/14 16:30	1	2	35	28	3	5	2		5	5																												1
1353	2021/3/14 16:19	1	1	41	26	4	1	1,4		3	4																										4
1354	2021/3/14 16:18	1	2	61	14	4	1	1,4		4	4														4
1355	2021/3/14 16:07	1	2	33	9	1	11	3		7	7									6
1356	2021/3/14 16:24	1	2	50	20	4	1	1,4		2	2																				3
1357	2021/3/14 16:29	1	2	32	11	4	9	4		2	5											2
1358	2021/3/14 16:27	1	1	46	14	4	1	1,4		2	2														2
1359	2021/3/14 16:32	1	2	39	37	4	1	4		4	2																																					2
1360	2021/3/14 16:18	1	1	70	1	2	1	4		4	2	2
1361	2021/3/14 16:26	1	1	41	12	4	5	2		5	6												5
1362	2021/3/14 15:23	1	2	69	29	4	1	4		5	5																													3
1363	2021/3/14 16:31	1	2	61	23	4	1	1,4		5	4																							4
1364	2021/3/14 16:32	1	1	30	13	5	1	1,4		4	4													2
1365	2021/3/14 16:31	1	1	40	27	2	1	1,4		3	3																											1
1366	2021/3/14 16:34	1	2	53	13	4	1	4		5	5													1
1367	2021/3/14 16:28	1	2	30	9	3	9	6		3	3									3
1368	2021/3/14 16:20	1	2	63	37	2	1	1,4		2	2																																					2
1369	2021/3/14 16:29	1	2	43	29	3	1	1,4		4	2																													4
1370	2021/3/14 16:28	1	2	38	35	3	1	1,4,6		5	5																																			3
1371	2021/3/14 16:27	1	1	48	11	4	9	2		2	2											3
1372	2021/3/14 16:31	1	2	30	11	4	5	2		4	4											3
1373	2021/3/14 16:25	1	2	43	43	4	1	1,4		4	2
1374	2021/3/14 16:31	1	2	52	34	5	1	4		5	4																																		1
1375	2021/3/14 16:28	1	1	38	40	5	1	1,4		4	4
1376	2021/3/14 16:32	1	1	32	18	4	5	6		2	2																		2
1377	2021/3/14 16:28	1	1	32	1	4	11	12		5	5	1
1378	2021/3/14 16:37	1	2	41	27	4	1	4		5	5																											5
1379	2021/3/14 16:16	1	2	�l�\��	13	2	1	1,4		1	1													4
1380	2021/3/14 16:31	1	1	44	23	2	1	4		3	3																							3
1381	2021/3/14 16:28	1	2	73	26	4	9	2		3	1																										1
1382	2021/3/14 16:07	1	1	47	13	2	1	1,4		5	5													4
1383	2021/3/14 16:23	1	2	60	13	2	1	4		5	5													2
1384	2021/3/14 16:09	1	2	60	40	4	1	1,4,6		5	3
1385	2021/3/14 16:30	1	1	54	14	4	1	12		3	4														4
1386	2021/3/14 16:28	1	2	34	22	2	5	2		3	3																						2
1387	2021/3/14 16:30	1	2	57	14	4	1	1,4		3	3														3
1388	2021/3/14 16:27	1	1	57	13	4	1	1,4		5	3													2
1389	2021/3/14 16:40	1	1	24	6	2	5	6		5	5						1
1390	2021/3/14 16:32	1	2	26	23	2	5	6,8		2	2																							4
1391	2021/3/14 16:23	1	1	25	14	3	9	2		3	3														3
1392	2021/3/14 16:20	1	1	48	23	5	5	2		2	2																							2
1393	2021/3/14 16:26	1	1	45	1	3	5	11	�o��	5	3	1
1394	2021/3/14 16:30	1	2	44	23	4	6	2		3	3																							3
1395	2021/3/14 16:39	1	2	26	16	4	5	6		5	5																3
1396	2021/3/14 16:35	1	1	55	23	3	1	1,4		3	2																							5
1397	2021/3/14 16:39	1	1	23	23	2	10	6		5	2																							3
1398	2021/3/14 16:32	1	1	42	22	2	1	1,4		3	2																						2
1399	2021/3/14 16:18	1	2	45	41	4	1	1,4		3	4
1400	2021/3/14 16:32	1	2	46	40	4	1	1,4		2	3
1401	2021/3/14 16:30	1	2	38	25	2	5	6		2	2																									3
1402	2021/3/14 16:41	1	2	42	23	4	5	6		3	4																							5
1403	2021/3/14 16:31	1	2	39	15	4	5	5		3	3															3
1404	2021/3/14 16:36	1	1	35	27	4	1	1,4		3	3																											1
1405	2021/3/14 16:38	1	1	31	25	5	1	1,4		2	2																									3
1406	2021/3/14 16:21	1	2	72	28	2	1	4		5	5																												3
1407	2021/3/14 16:36	1	2	40	1	2	1	1,4		3	3	2
1408	2021/3/14 16:39	1	2	56	29	2	1	1,4		4	5																													2
1409	2021/3/14 16:27	1	2	62	19	4	1	4		4	4																			1
1410	2021/3/14 16:36	1	2	45	16	2	1	1,4		3	4																5
1411	2021/3/14 16:26	1	2	32	23	3	5	6,11	�Z��	4	4																							4
1412	2021/3/14 16:38	1	2	46	28	4	1	4		5	5																												2
1413	2021/3/14 16:29	1	1	50	43	2	1	1,4		3	3
1414	2021/3/14 16:37	1	2	43	13	4	4	5		1	1													2
1415	2021/3/14 15:09	1	2	66	46	4	1	4		4	3
1416	2021/3/14 16:31	1	1	47	13	3	1	1,4		4	3													2
1417	2021/3/14 16:36	1	1	36	30	4	9	6		4	2																														2
1418	2021/3/14 16:31	1	2	28	14	4	5	6		2	5														5
1419	2021/3/14 16:07	1	2	52	14	2	1	1,4		3	2														5
1420	2021/3/14 16:28	1	1	64	15	3	1	4		2	2															2
1421	2021/3/14 16:40	1	2	33	1	4	1	1,4		5	5	3
1422	2021/3/14 16:35	1	2	63	3	4	1	4		4	4			2
1423	2021/3/14 16:44	1	2	48	14	2	1	1,4		5	5														5
1424	2021/3/14 16:36	1	1	46	1	5	1	4		2	2	1
1425	2021/3/14 16:31	1	1	43	11	2	1	1,4		4	5											2
1426	2021/3/14 16:38	1	2	44	12	4	1	1,4		5	3												5
1427	2021/3/14 16:41	1	1	46	10	4	6	1,6		5	5										5
1428	2021/3/14 16:37	1	2	37	27	4	5	2		2	2																											1
1429	2021/3/14 16:36	1	2	40	8	2	1	4		3	2								2
1430	2021/3/14 16:33	1	2	42	13	4	1	1,4		5	5													3
1431	2021/3/14 16:34	1	2	46	27	4	1	1,4,6		3	3																											3
1432	2021/3/14 16:34	1	1	34	12	2	5	6		3	2												2
1433	2021/3/14 16:44	1	2	37	29	4	5	2		1	1																													2
1434	2021/3/14 16:39	1	2	33	13	2	5	2		1	1													1
1435	2021/3/14 16:41	1	2	43	26	4	5	2		5	5																										3
1436	2021/3/14 16:41	1	1	33	11	4	1	4		2	2											1
1437	2021/3/14 16:39	1	1	43	14	4	1	1,4		4	3														3
1438	2021/3/14 16:46	1	2	60	40	4	1	1,4,6		5	5
1439	2021/3/14 16:19	1	1	43	29	4	5	2		2	2																													4
1440	2021/3/14 16:48	1	1	23	11	4	10	8		5	1											2
1441	2021/3/14 16:37	1	2	52	4	4	9	6		5	5				5
1442	2021/3/14 16:42	1	1	80	23	3	1	1,4		3	2																							3
1443	2021/3/14 16:44	1	1	32	22	4	5	6		2	2																						5
1444	2021/3/14 16:36	1	1	46	27	3	1	1,4		2	2																											1
1445	2021/3/14 16:38	1	1	53	12	2	1	1,4		3	3												5
1446	2021/3/14 16:49	1	2	48	28	2	9	2		5	6																												6
1447	2021/3/14 16:43	1	2	69	29	4	1	4		5	5																													3
1448	2021/3/14 16:47	1	2	53	7	4	1	4		3	4							2
1449	2021/3/14 16:34	1	1	43	13	4	9	2		4	5													1
1450	2021/3/14 16:26	1	1	52	1	3	1	4		3	2	1
1451	2021/3/14 16:42	1	2	43	13	4	1	1,4		3	2													5
1452	2021/3/14 16:42	1	1	30	26	4	1	1,4		4	4																										3
1453	2021/3/14 16:43	1	2	37	27	4	5	6		5	5																											5
1454	2021/3/14 16:34	1	2	47	27	2	9	2		4	5																											2
1455	2021/3/14 16:46	1	2	43	13	3	1	1,4		4	5													2
1456	2021/3/14 16:36	1	2	53	13	4	1	1,4		4	5													3
1457	2021/3/14 16:43	1	2	48	13	4	1	1,4,7		2	2													2
1458	2021/3/14 16:28	1	1	52	13	2	6	2		2	1													1
1459	2021/3/14 16:35	1	1	63	26	4	5	2		5	5																										5
1460	2021/3/14 16:51	1	2	45	16	2	1	1,4		5	5																5
1461	2021/3/14 16:38	1	2	66	1	4	1	1,4		5	5	2
1462	2021/3/14 16:34	1	1	38	13	4	1	4		5	4													2
1463	2021/3/14 16:45	1	2	57	28	5	1	1,4		2	2																												2
1464	2021/3/14 16:46	1	2	55	21	3	1	4		2	2																					2
1465	2021/3/14 16:48	1	2	33	13	2	9	6		1	2													2
1466	2021/3/14 16:40	1	2	40	26	4	5	2		6	3																										4
1467	2021/3/14 16:12	1	2	42	35	4	5	2		4	4																																			4
1468	2021/3/14 16:51	1	1	65	30	3	6	1		4	6																														2
1469	2021/3/14 16:41	1	2	57	16	3	1	1,4		2	2																2
1470	2021/3/14 16:43	1	1	33	11	4	5	6,9		2	2											1
1471	2021/3/14 16:46	1	1	44	11	3	1	1,4		3	2											2
1472	2021/3/14 16:50	1	1	42	22	2	1	1,4		3	3																						2
1473	2021/3/14 16:43	1	2	72	14	4	1	4		2	2														3
1474	2021/3/14 16:45	1	1	31	23	4	1	1,4		4	4																							2
1475	2021/3/14 16:23	1	1	52	23	2	9	6		3	3																							4
1476	2021/3/14 16:44	1	2	38	9	4	5	2		5	5									3
1477	2021/3/14 16:49	1	2	49	5	2	5	6		5	5					3
1478	2021/3/14 16:47	1	1	41	8	4	1	1,4		3	2								3
1479	2021/3/14 16:38	1	2	44	33	4	1	1,4		3	3																																	2
1480	2021/3/14 16:24	1	1	73	23	4	8	2		4	2																							3
1481	2021/3/14 16:52	1	2	33	5	4	1	1,4		2	4					2
1482	2021/3/14 16:32	1	1	49	14	4	1	1,4		5	5														5
1483	2021/3/14 16:49	1	2	46	15	5	9	2		5	5															6
1484	2021/3/14 16:35	1	2	53	12	5	1	1,4		4	4												4
1485	2021/3/14 16:54	1	2	16	11	2	5	6		1	3											3
1486	2021/3/14 16:47	1	2	46	5	4	9	6		3	5					5
1487	2021/3/14 16:52	1	2	30	4	3	9	2		4	5				5
1488	2021/3/14 16:50	1	2	51	1	3	1	4		5	5	1
1489	2021/3/14 16:46	1	2	44	13	4	5	2		4	1													3
1490	2021/3/14 16:37	1	2	63	3	4	1	1,4,6		1	2			2
1491	2021/3/14 16:44	1	2	53	19	4	1	1,4,6		5	5																			5
1492	2021/3/14 16:42	1	2	43	28	4	9	6,9		3	3																												5
1493	2021/3/14 16:42	1	1	41	34	4	9	2		4	4																																		2
1494	2021/3/14 16:52	1	2	45	26	4	1	1,4		4	5																										3
1495	2021/3/14 16:36	1	1	33	6	2	5	6,11	�c����	5	5						3
1496	2021/3/14 16:38	1	2	54	38	4	5	2		5	5																																						3
1497	2021/3/14 15:36	1	1	44	13	4	9	6		2	1													1
1498	2021/3/14 16:39	1	1	34	14	3	1	1,4		4	4														4
1499	2021/3/14 16:50	1	1	35	14	4	1	1,4		3	2														2
1500	2021/3/14 15:51	1	2	61	28	5	1	4		4	4																												4
1501	2021/3/14 16:40	1	2	44	36	3	1	4		2	2																																				2
1502	2021/3/14 16:47	1	2	50	12	5	1	1,4		5	5												5
1503	2021/3/14 16:46	1	2	35	11	4	9	2		2	3											3
1504	2021/3/14 16:54	1	2	40	14	2	5	6		4	5														3
1505	2021/3/14 16:48	1	2	48	14	4	9	6		4	4														4
1506	2021/3/14 16:38	1	1	48	2	3	1	1,4		5	5		3
1507	2021/3/14 16:51	1	2	72	28	2	1	4		5	5																												3
1508	2021/3/14 16:55	1	2	33	12	4	1	4		2	2												3
1509	2021/3/14 16:46	1	2	64	14	3	5	2		2	3														4
1510	2021/3/14 16:48	1	2	67	27	2	5	2		3	3																											1
1511	2021/3/14 16:13	1	1	34	11	4	1	1,4		5	5											3
1512	2021/3/14 16:56	1	2	59	28	4	1	4		2	3																												5
1513	2021/3/14 16:41	1	2	48	12	4	1	1,4		2	2												5
1514	2021/3/14 16:46	1	2	63	11	4	1	1,4,7		4	4											3
1515	2021/3/14 16:53	1	1	53	27	2	4	5		3	3																											2
1516	2021/3/14 16:50	1	1	25	14	3	9	2		3	3														3
1517	2021/3/14 16:31	1	2	29	36	5	5	2		4	5																																				2
1518	2021/3/14 16:49	1	2	54	12	2	1	1,4		5	5												5
1519	2021/3/14 16:55	1	2	35	11	4	1	4		2	2											3
1520	2021/3/14 16:50	1	2	50	8	4	5	2		4	4								2
1521	2021/3/14 16:48	1	2	55	14	4	1	1,4		4	4														3
1522	2021/3/14 16:43	1	2	66	27	3	6	2		3	4																											5
1523	2021/3/14 16:54	1	1	35	4	5	5	6		5	3				2
1524	2021/3/14 16:50	1	2	48	25	4	1	1,4		2	2																									2
1525	2021/3/14 17:01	1	2	48	14	5	1	1,4		2	3														3
1526	2021/3/14 16:48	1	1	41	13	3	5	2		3	3													2
1527	2021/3/14 15:23	1	2	57	8	2	9	2		2	2								2
1528	2021/3/14 16:56	1	1	53	13	4	1	4		5	5													2
1529	2021/3/14 16:51	1	1	59	14	4	5	6		2	2														3
1530	2021/3/14 16:47	1	1	44	9	2	1	1,4		4	4									3
1531	2021/3/14 16:52	1	1	66	21	3	1	1,4		3	3																					2
1532	2021/3/14 16:49	1	1	49	11	2	6	1,6		5	3											1
1533	2021/3/14 17:02	1	2	49	5	2	5	6		5	5					3
1534	2021/3/14 16:52	1	2	55	27	3	1	1,4		1	2																											2
1535	2021/3/14 16:54	1	1	42	27	4	1	1,4		2	2																											1
1536	2021/3/14 16:58	1	1	50	4	2	5	2		6	6				3
1537	2021/3/14 16:54	1	2	44	16	4	5	6		2	2																3
1538	2021/3/14 16:52	1	2	37	21	4	5	6,11	�Z��	5	5																					1
1539	2021/3/14 17:00	1	2	48	14	2	9	2		5	4														4
1540	2021/3/14 16:49	1	1	42	14	4	1	4		3	3														3
1541	2021/3/14 17:04	1	2	54	13	4	1	1,4		4	2													2
1542	2021/3/14 16:34	1	1	56	14	4	5	6,11	�Z��	2	1														4
1543	2021/3/14 16:52	1	2	43	36	4	1	1,4		3	2																																				4
1544	2021/3/14 16:52	1	1	37	32	3	1	1,4		4	2																																1
1545	2021/3/14 17:05	1	2	40	22	2	5	6		5	5																						5
1546	2021/3/14 17:04	1	2	40	23	4	5	6		3	5																							5
1547	2021/3/14 16:53	1	2	40	33	4	1	1,4		5	5																																	3
1548	2021/3/14 16:55	1	2	38	43	2	5	6		4	5
1549	2021/3/14 16:58	1	2	45	7	4	1	4		3	2							3
1550	2021/3/14 16:51	1	1	37	4	4	1	1,4		4	3				4
1551	2021/3/14 16:49	1	1	45	23	2	1	1,4		2	2																							2
1552	2021/3/14 17:03	1	1	40	12	5	5	6		4	4												5
1553	2021/3/14 16:58	1	2	55	13	3	6	2		1	1													1
1554	2021/3/14 17:09	1	1	35	43	4	5	6		4	2
1555	2021/3/14 17:04	1	2	36	15	4	5	2		3	6															3
1556	2021/3/14 16:54	1	2	69	27	2	1	4		2	2																											1
1557	2021/3/14 17:08	1	2	47	13	3	5	2		2	2													2
1558	2021/3/14 17:08	1	2	52	40	4	1	1,4		2	2
1559	2021/3/14 16:57	1	1	52	40	3	6	6,9		5	2
1560	2021/3/14 17:02	1	2	41	13	4	1	1,4		3	2													1
1561	2021/3/14 17:05	1	1	17	27	1	5	6		4	5																											1
1562	2021/3/14 17:02	1	1	21	35	2	5	6		4	4																																			6
1563	2021/3/14 16:56	1	2	52	26	4	1	1,4		5	3																										4
1564	2021/3/14 17:01	1	2	43	13	3	1	1,4		4	4													2
1565	2021/3/14 17:03	1	1	54	13	4	5	2		5	5													2
1566	2021/3/14 17:04	1	2	52	44	4	1	4		5	3
1567	2021/3/14 16:47	1	2	46	40	4	1	1		4	4
1568	2021/3/14 17:01	1	1	55	27	3	1	4		5	5																											2
1569	2021/3/14 17:14	1	2	28	1	4	9	6		7	7	5
1570	2021/3/14 17:04	1	2	51	1	3	1	4		5	5	1
1571	2021/3/14 17:12	1	2	39	28	4	5	6		3	3																												3
1572	2021/3/14 17:11	1	2	40	14	4	1	1,4		5	4														5
1573	2021/3/14 16:24	1	1	32	30	7	5	6		3	3																														2
1574	2021/3/14 17:09	1	2	38	14	2	9	6,9		3	2														2
1575	2021/3/14 17:07	1	1	36	17	3	1	1,4		5	3																	5
1576	2021/3/14 17:02	1	1	45	22	3	1	1,4		4	2																						4
1577	2021/3/14 16:48	1	2	44	13	4	1	4		5	4													5
1578	2021/3/14 17:09	1	2	45	12	4	5	2		2	2												3
1579	2021/3/14 17:09	1	2	44	13	2	5	2		5	5													5
1580	2021/3/14 17:09	1	1	44	13	2	1	4		4	4													4
1581	2021/3/14 17:22	2
1582	2021/3/14 17:10	1	1	29	9	3	5	2		5	5									5
1583	2021/3/14 17:15	1	2	56	22	2	1	1,4		5	5																						3
1584	2021/3/14 17:03	1	1	40	40	3	9	2		3	5
1585	2021/3/14 15:24	1	1	41	25	3	5	2		3	3																									3
1586	2021/3/14 16:56	1	2	55	11	4	1	1,4		5	5											1
1587	2021/3/14 15:23	1	2	54	11	3	5	6		5	4											4
1588	2021/3/14 17:04	1	2	34	27	4	5	6		2	2																											1
1589	2021/3/14 17:01	1	2	50	12	3	5	2		3	2												3
1590	2021/3/14 17:04	1	2	74	27	4	1	4		4	4																											1
1591	2021/3/14 17:09	1	2	44	13	4	1	4		4	4													2
1592	2021/3/14 17:09	1	1	29	14	4	1	4		2	2														2
1593	2021/3/14 17:14	1	2	33	11	4	1	1,4		5	5											5
1594	2021/3/14 17:03	1	2	58	23	2	1	1,4		2	2																							5
1595	2021/3/14 17:08	1	2	49	23	5	9	6		5	5																							5
1596	2021/3/14 16:10	1	2	48	23	4	5	6		2	2																							4
1597	2021/3/14 17:04	1	2	44	13	4	5	2		4	1													3
1598	2021/3/14 17:14	1	1	21	13	4	9	2		5	5													5
1599	2021/3/14 17:08	1	2	65	8	3	1	1,4,6		2	2								1
1600	2021/3/14 17:01	1	1	41	8	3	9	6		4	4								2
1601	2021/3/14 17:12	1	1	38	13	2	5	6		5	5													5
1602	2021/3/14 17:00	1	1	54	24	2	1	1,4		3	2																								2
1603	2021/3/14 17:26	2
1604	2021/3/14 17:10	1	2	44	30	5	1	1,4,6		2	3																														2
1605	2021/3/14 17:13	1	1	29	29	4	5	6,9		2	2																													3
1606	2021/3/14 16:59	1	2	56	23	4	5	2		5	4																							5
1607	2021/3/14 17:01	1	1	51	1	2	1	1,4		3	3	1
1608	2021/3/14 17:09	1	2	45	11	4	1	1,4		4	4											3
1609	2021/3/14 17:00	1	2	58	12	4	9	2		4	3												4
1610	2021/3/14 17:01	1	1	54	40	3	6	1		3	3
1611	2021/3/14 17:21	1	1	26	13	4	1	4		4	4													4
1612	2021/3/14 17:15	1	1	46	15	4	1	4		5	5															4
1613	2021/3/14 17:10	1	1	45	23	3	9	6		3	3																							5
1614	2021/3/14 17:12	1	2	44	14	4	6	6		5	5														5
1615	2021/3/14 17:01	1	2	37	43	4	5	2		4	4
1616	2021/3/14 17:06	1	2	40	27	3	5	6		5	5																											4
1617	2021/3/14 16:48	1	2	36	20	4	1	4		4	4																				2
1618	2021/3/14 17:12	1	2	71	13	4	1	4		4	2													4
1619	2021/3/14 17:16	1	2	69	40	2	1	1,4,6		5	5
1620	2021/3/14 17:14	1	2	51	11	2	6	6		3	3											1
1621	2021/3/14 17:13	1	1	46	43	2	6	1		3	3
1622	2021/3/14 17:12	1	2	40	33	4	5	2		2	3																																	2
1623	2021/3/14 17:22	1	2	46	11	4	1	1,4		5	5											4
1624	2021/3/14 16:47	1	1	61	11	3	1	4		2	2											3
1625	2021/3/14 17:10	1	2	37	27	4	9	2		3	1																											1
1626	2021/3/14 17:19	1	2	48	13	2	1	1,4		5	5													5
1627	2021/3/14 17:07	1	2	59	12	4	9	6		4	3												3
1628	2021/3/14 15:51	1	2	46	12	4	1	1,4		3	2												5
1629	2021/3/14 17:20	1	2	45	1	2	1	1,4		6	5	1
1630	2021/3/14 17:16	1	2	61	23	4	1	1,4		5	5																							5
1631	2021/3/14 17:12	1	2	49	13	2	5	6		5	5													5
1632	2021/3/14 17:12	1	1	46	12	3	1	1,4		5	4												3
1633	2021/3/14 17:21	1	1	73	45	3	1	1,4		5	5
1634	2021/3/14 17:11	1	1	51	13	4	9	2		2	2													3
1635	2021/3/14 17:06	1	1	40	14	4	5	6		4	3														3
1636	2021/3/14 17:11	1	2	54	11	4	5	2		3	2											3
1637	2021/3/14 17:23	1	2	29	36	2	1	4		3	3																																				3
1638	2021/3/14 17:12	1	1	42	21	3	1	1,4,6		2	3																					4
1639	2021/3/14 17:05	1	1	47	11	3	1	1,4		4	4											4
1640	2021/3/14 17:14	1	2	46	40	4	5	6		5	5
1641	2021/3/14 17:09	1	1	55	27	2	1	1,4		2	2																											1
1642	2021/3/14 17:13	1	2	52	35	2	5	6		5	5																																			3
1643	2021/3/14 17:21	1	1	23	32	4	9	2		3	3																																2
1644	2021/3/14 17:06	1	2	69	20	2	1	4		4	2																				2
1645	2021/3/14 17:02	1	1	54	47	2	6	2		5	5
1646	2021/3/14 17:02	1	1	34	9	4	9	2		5	3									2
1647	2021/3/14 17:10	1	2	59	28	4	1	4		5	5																												5
1648	2021/3/14 17:19	1	1	24	14	4	5	6,8,9		2	2														2
1649	2021/3/14 17:02	1	2	50	26	4	9	6		4	2																										3
1650	2021/3/14 17:09	1	2	39	24	2	5	6		3	2																								3
1651	2021/3/14 17:22	1	2	47	28	2	1	1,4		1	2																												2
1652	2021/3/14 17:27	1	1	54	24	2	1	1,4		2	2																								2
1653	2021/3/14 17:23	1	2	58	14	4	9	2		2	2														2
1654	2021/3/14 17:27	1	2	51	13	4	1	1,4		5	5													5
1655	2021/3/14 17:25	1	2	52	22	2	5	2		3	3																						3
1656	2021/3/14 17:08	1	1	51	1	2	1	1,4		2	2	2
1657	2021/3/14 17:20	1	2	46	27	4	1	1,4		1	1																											1
1658	2021/3/14 17:28	1	2	37	40	4	1	4		4	3
1659	2021/3/14 17:25	1	1	42	47	4	7	2		2	2
1660	2021/3/14 17:16	1	2	35	27	4	9	6		5	5																											1
1661	2021/3/14 14:42	1	2	64	40	4	1	4		5	4
1662	2021/3/14 17:30	1	1	47	17	4	6	2		5	5																	5
1663	2021/3/14 17:27	1	2	44	17	4	1	1,4		5	4																	5
1664	2021/3/14 17:20	1	2	40	20	2	1	1,4,7		3	2																				2
1665	2021/3/14 17:24	1	2	42	22	4	9	2		2	2																						2
1666	2021/3/14 17:18	1	2	57	40	4	1	4		2	2
1667	2021/3/14 17:29	1	2	33	8	4	5	2		4	5								4
1668	2021/3/14 17:11	1	1	52	1	3	1	4		2	2	1
1669	2021/3/14 17:27	1	2	54	33	4	5	2		4	4																																	2
1670	2021/3/14 17:24	1	2	49	11	2	5	6		4	4											4
1671	2021/3/14 16:51	1	2	39	13	5	5	6		1	2													2
1672	2021/3/14 17:21	1	4	40	36	7	11	12		4	3																																				4
1673	2021/3/14 17:18	1	1	46	42	4	1	1,4		4	4
1674	2021/3/14 17:13	1	1	59	40	2	6	1		5	3
1675	2021/3/14 17:01	1	2	45	11	4	5	6		2	2											2
1676	2021/3/14 17:23	1	1	57	13	3	6	1		2	2													1
1677	2021/3/14 17:04	1	4	49	20	7	11	12		4	4																				2
1678	2021/3/14 17:17	1	2	59	13	3	1	1,4,6		1	1													3
1679	2021/3/14 17:29	1	1	45	22	3	5	2		4	3																						2
1680	2021/3/14 17:22	1	1	57	26	3	6	2		4	2																										5
1681	2021/3/14 17:21	1	1	45	11	3	1	4		5	4											2
1682	2021/3/14 17:35	1	2	52	9	4	1	1,4,6		2	4									2
1683	2021/3/14 17:32	1	2	51	13	3	1	1		3	3													3
1684	2021/3/14 17:29	1	2	55	14	4	9	2		4	4														2
1685	2021/3/14 17:29	1	1	49	23	2	1	1,4		2	2																							1
1686	2021/3/14 17:34	1	2	43	42	5	1	1,4		2	2
1687	2021/3/14 17:37	1	2	40	14	4	1	1,4		2	2														1
1688	2021/3/14 17:27	1	1	19	13	2	9	6,9		4	2													1
1689	2021/3/14 17:19	1	2	52	13	4	1	1,4		2	2													2
1690	2021/3/14 17:25	1	2	45	13	4	5	2		6	3													3
1691	2021/3/14 17:29	1	2	59	40	3	1	4		3	3
1692	2021/3/14 17:28	1	1	38	1	3	5	6,11	�o��	3	3	2
1693	2021/3/14 17:35	1	1	36	9	3	5	2		4	5									6
1694	2021/3/14 17:23	1	1	45	27	4	1	1,4		3	2																											2
1695	2021/3/14 17:40	1	2	43	9	4	5			3	4									4
1696	2021/3/14 17:13	1	1	40	13	2	1	4		5	5													5
1697	2021/3/14 17:38	1	2	32	11	5	9	2		3	3											3
1698	2021/3/14 17:28	1	1	42	8	2	1	1,4,6		3	3								3
1699	2021/3/14 17:36	1	2	48	27	4	5	6		4	4																											3
1700	2021/3/14 17:23	1	1	54	3	4	1	4		4	3			2
1701	2021/3/14 17:34	1	1	27	13	5	5	8		3	2													2
1702	2021/3/14 17:25	1	1	64	1	3	6	2		4	4	3
1703	2021/3/14 17:36	1	2	46	31	2	1	1,4		4	5																															2
1704	2021/3/14 17:35	1	1	44	40	4	1	1,4,7		3	2
1705	2021/3/14 17:34	1	1	32	35	4	6	1		3	3																																			2
1706	2021/3/14 17:24	1	2	56	32	2	5	2		5	2																																3
1707	2021/3/14 17:36	1	1	54	27	3	5	2		4	5																											2
1708	2021/3/14 17:42	1	2	38	33	3	6	6		1	1																																	1
1709	2021/3/14 17:39	1	2	65	13	5	1	4		5	5													5
1710	2021/3/14 17:38	1	2	38	27	4	1	1,4		5	5																											2
1711	2021/3/14 17:23	1	2	56	14	4	5	2		2	2														3
1712	2021/3/14 17:31	1	2	54	14	4	1	1,4		4	4														3
1713	2021/3/14 17:44	1	1	37	17	3	1	1,4		5	5																	5
1714	2021/3/14 17:42	1	2	40	1	2	1	4		6	5	4
1715	2021/3/14 17:43	1	2	53	1	4	1	4		5	5	1
1716	2021/3/14 17:40	1	2	54	12	2	1	4		4	4												4
1717	2021/3/14 17:30	1	2	54	27	3	1	4,8		5	5																											1
1718	2021/3/14 17:41	1	2	45	18	4	9	6		5	5																		1
1719	2021/3/14 17:40	1	2	34	23	4	1	4		5	4																							5
1720	2021/3/14 17:44	1	2	42	15	2	9	6		3	3															4
1721	2021/3/14 17:32	1	1	45	12	4	5	6		3	2												3
1722	2021/3/14 17:13	1	2	57	13	4	11	6,11		3	3													4
1723	2021/3/14 17:30	1	1	50	1	3	1	4		5	3	3
1724	2021/3/14 17:30	1	1	34	27	3	1	1,4,6		4	4																											1
1725	2021/3/14 17:26	1	1	49	11	3	1	1,4		2	2											2
1726	2021/3/14 17:36	1	1	53	11	3	5	2		4	3											3
1727	2021/3/14 17:39	1	2	54	12	4	1	4		2	2												3
1728	2021/3/14 17:33	1	2	54	9	2	1	1,4		5	5									5
1729	2021/3/14 17:50	1	2	48	12	4	5	7		5	5												5
1730	2021/3/14 17:45	1	1	36	33	3	9	2		4	5																																	4
1731	2021/3/14 17:37	1	2	62	28	4	1	1,4		5	5																												5
1732	2021/3/14 17:34	1	1	46	26	2	1	1,4		4	4																										3
1733	2021/3/14 17:38	1	2	53	11	4	1	1,4		5	4											3
1734	2021/3/14 17:36	1	2	42	17	2	9	6		5	5																	3
1735	2021/3/14 17:43	1	2	50	14	4	9	2		3	3														3
1736	2021/3/14 17:43	1	2	26	13	4	1	4		2	2													1
1737	2021/3/14 17:42	1	1	46	27	3	9	6		2	3																											1
1738	2021/3/14 17:45	1	2	52	14	4	5	6		5	5														5
1739	2021/3/14 17:40	1	1	38	46	2	5	2		4	4
1740	2021/3/14 17:45	1	1	46	14	4	1	1,4		3	4														5
1741	2021/3/14 17:46	1	2	66	12	4	1	1,4		4	3												3
1742	2021/3/14 17:45	1	1	43	27	4	1	1,4		3	2																											1
1743	2021/3/14 17:48	1	2	40	22	2	5	6		3	2																						2
1744	2021/3/14 17:40	1	2	27	44	2	1	1,4		2	3
1745	2021/3/14 17:49	1	4	50	23	7	11	12		3	3																							3
1746	2021/3/14 17:47	1	1	33	21	4	1	1,4		3	4																					3
1747	2021/3/14 17:46	1	1	44	23	2	1	4		2	2																							4
1748	2021/3/14 15:26	1	2	54	40	4	1	4		5	5
1749	2021/3/14 17:47	1	2	52	20	4	1	4		5	5																				3
1750	2021/3/14 17:36	1	2	68	23	4	1	1,4		2	2																							2
1751	2021/3/14 17:42	1	2	49	23	4	9	2		5	5																							5
1752	2021/3/14 17:40	1	1	42	11	3	5	2		3	4											3
1753	2021/3/14 14:38	1	2	60	28	2	6	2		5	5																												5
1754	2021/3/14 17:33	1	2	55	23	4	9	2		5	4																							2
1755	2021/3/14 17:43	1	2	62	4	4	1	4		5	5				5
1756	2021/3/14 17:45	1	1	54	28	4	8	2		3	3																												4
1757	2021/3/14 17:46	1	1	49	11	3	9	6		3	4											1
1758	2021/3/14 17:44	1	2	40	23	2	5	2		5	4																							5
1759	2021/3/14 17:51	1	2	48	34	4	1	4,6		3	3																																		3
1760	2021/3/14 17:48	1	2	58	13	3	9	6		1	1													1
1761	2021/3/14 17:49	1	2	56	13	4	1	1,4		2	2													2
1762	2021/3/14 17:49	1	2	43	13	4	5	2		5	4													3
1763	2021/3/14 17:50	1	2	45	27	4	1	1,4		4	4																											2
1764	2021/3/14 17:42	1	2	44	26	4	5	2		5	5																										4
1765	2021/3/14 17:51	1	2	37	28	3	5	2		5	5																												5
1766	2021/3/14 17:26	1	1	50	27	4	1	1,4		3	6																											1
1767	2021/3/14 17:52	1	2	50	13	4	1	1,4		5	5													5
1768	2021/3/14 17:45	1	1	56	40	2	1	4		2	3
1769	2021/3/14 17:54	1	2	38	43	2	9	6		5	5
1770	2021/3/14 17:53	1	4	36	12	4	1	4		4	5												4
1771	2021/3/14 17:44	1	2	49	27	4	5	6		3	2																											2
1772	2021/3/14 17:51	1	2	55	14	2	1	1		1	2														3
1773	2021/3/14 17:40	1	1	20	14	4	5	6,9		6	3														3
1774	2021/3/14 17:55	1	1	47	23	4	1	7		3	3																							3
1775	2021/3/14 17:51	1	2	46	43	3	1	1,4		4	4
1776	2021/3/14 17:54	1	2	40	14	3	9	6		2	2														3
1777	2021/3/14 17:54	1	1	61	12	4	6	2		5	4												4
1778	2021/3/14 17:54	1	2	66	4	4	1	4		3	3				2
1779	2021/3/14 17:53	1	1	58	23	4	1	4,6		3	2																							2
1780	2021/3/14 17:40	1	1	34	19	4	1	4		3	2																			4
1781	2021/3/14 17:59	1	2	34	11	4	11	6		3	3											2
1782	2021/3/14 17:54	1	2	46	1	4	5	2		3	3	2
1783	2021/3/14 17:53	1	1	42	9	4	6	1		3	3									3
1784	2021/3/14 17:47	1	2	58	13	4	1	1,4		3	2													2
1785	2021/3/14 17:20	1	1	82	30	2	8	1,11	�q���̌Z�v�w	1	1																														1
1786	2021/3/14 17:50	1	2	45	6	2	1	1,4		2	2						3
1787	2021/3/14 17:01	1	2	47	14	2		1,4		2	4														3
1788	2021/3/14 17:54	1	2	29	13	4	5	6		2	2													4
1789	2021/3/14 17:41	1	2	48	27	4	1	1,4		2	2																											2
1790	2021/3/14 17:53	1	2	44	11	3	1	1,4		5	5											2
1791	2021/3/14 17:55	1	2	42	1	5	1	1,4		5	4	3
1792	2021/3/14 17:47	1	2	58	23	2	1	4		2	6																							2
1793	2021/3/14 17:52	1	2	25	8	3	5	6		5	5								3
1794	2021/3/14 17:47	1	1	46	13	3	1	1,4		3	2													1
1795	2021/3/14 17:54	1	2	52	8	2	5	6,8		4	3								3
1796	2021/3/14 17:56	1	1	54	15	3	1	1,4		3	6															6
1797	2021/3/14 17:43	1	1	45	26	2	5	8		1	2																										2
1798	2021/3/14 18:00	1	1	35	13	4	5	2		4	4													2
1799	2021/3/14 17:56	1	2	70	31	4	1	4		5	5																															2
1800	2021/3/14 17:42	1	2	41	37	3	5	4,6		5	3																																					3
1801	2021/3/14 17:50	1	1	34	27	4	1	1,4		2	2																											2
1802	2021/3/14 18:00	1	2	60	12	2	1	4		5	2												3
1803	2021/3/14 17:48	1	2	57	12	4	1	1,4		4	4												5
1804	2021/3/14 17:46	1	2	55	31	2	5	6		4	2																															1
1805	2021/3/14 18:01	1	2	45	23	4	1	1,4		4	2																							2
1806	2021/3/14 17:38	1	2	86	27	3	1	4		3	3																											2
1807	2021/3/14 17:52	1	1	53	13	2	8	1		4	4													4
1808	2021/3/14 18:15	2
1809	2021/3/14 17:52	1	2	52	27	3	1	4		3	2																											2
1810	2021/3/14 17:33	1	2	36	40	4	1	4		4	4
1811	2021/3/14 18:00	1	2	44	43	2	6	2		1	1
1812	2021/3/14 17:59	1	1	54	13	3	5	2		5	3													3
1813	2021/3/14 17:52	1	2	64	40	4	1	4		5	4
1814	2021/3/14 18:06	1	1	58	13	3	5	2		4	3													3
1815	2021/3/14 18:03	1	2	42	40	7	1	1,4		5	5
1816	2021/3/14 18:01	1	2	31	18	4	9	2		2	2																		2
1817	2021/3/14 18:05	1	2	37	40	3	1	1,4		2	2
1818	2021/3/14 18:07	1	1	21	28	4	9	6		3	1																												3
1819	2021/3/14 18:05	1	1	39	14	2	5	6		6	3														3
1820	2021/3/14 18:03	1	2	46	40	2	6	6		2	2
1821	2021/3/14 18:06	1	2	50	33	4	1	1,4		3	4																																	2
1822	2021/3/14 18:08	1	2	55	27	3	5	6		5	2																											1
1823	2021/3/14 18:04	1	1	25	15	3	1	1,4		5	5															4
1824	2021/3/14 17:55	1	2	50	14	3	1	1,4		3	3														5
1825	2021/3/14 18:00	1	2	46	27	2	5	6		5	5																											2
1826	2021/3/14 17:59	1	2	57	14	2	1	1,4		2	2														3
1827	2021/3/14 18:00	1	2	46	11	4	5	2		4	3											3
1828	2021/3/14 17:50	1	2	43	8	2	11	12		3	2								5
1829	2021/3/14 17:51	1	1	48	11	2	5	6		1	2											1
1830	2021/3/14 18:07	1	2	22	4	4	9	6		4	5				2
1831	2021/3/14 17:59	1	2	45	4	2	5	6		3	3				1
1832	2021/3/14 18:14	1	2	45	20	2	5	6		5	5																				1
1833	2021/3/14 18:09	1	2	45	1	2	1	1,4		5	5	1
1834	2021/3/14 18:09	1	1	32	13	4	1	1,4		1	1													1
1835	2021/3/14 18:12	1	2	34	10	4	1	1,4		5	5										4
1836	2021/3/14 17:32	1	1	61	27	2	8	1		2	2																											2
1837	2021/3/14 14:30	1	1	38	24	4	1	1,4		2	2																								2
1838	2021/3/14 17:53	1	2	50	11	4	1	1,4		2	3											2
1839	2021/3/14 18:03	1	2	47	23	4	5	6,8		5	5																							5
1840	2021/3/14 17:50	1	2	44	12	5	5	6		5	5												4
1841	2021/3/14 18:04	1	1	18	33	2	9	6,11	�o��	4	2																																	1
1842	2021/3/14 18:07	1	2	47	13	3	5	6		2	2													3
1843	2021/3/14 18:10	1	2	25	14	2	1	4		3	3														6
1844	2021/3/14 18:16	1	2	25	14	4	5	6,8		2	2														4
1845	2021/3/14 18:06	1	2	48	13	3	1	1,4		3	4													5
1846	2021/3/14 18:11	1	2	46	28	3	1	1,4		4	3																												5
1847	2021/3/14 18:09	1	1	49	13	3	1	4		4	3													2
1848	2021/3/14 18:20	1	2	26	3	2	9	6		6	3			3
1849	2021/3/14 18:08	1	2	48	12	5	9	2		2	2												3
1850	2021/3/14 18:12	1	2	40	1	4	1	1,4		2	2	2
1851	2021/3/14 18:04	1	2	54	13	4	1	4		5	5													4
1852	2021/3/14 18:11	1	1	60	23	2	11	12		3	1																							3
1853	2021/3/14 18:15	1	2	39	14	5	9	6		5	5														4
1854	2021/3/14 17:49	1	2	44	40	4	1	1,4		3	5
1855	2021/3/14 17:43	1	1	26	27	2	9	5		4	5																											5
1856	2021/3/14 18:15	1	2	57	47	4	9	2		3	3
1857	2021/3/14 18:18	1	2	48	28	4	5	2		5	5																												5
1858	2021/3/14 18:17	1	1	25	13	5	1	1,4,6		1	1													1
1859	2021/3/14 14:37	1	1	51	14	3	1	1,4		3	2														3
1860	2021/3/14 18:14	1	1	30	14	4	5	6		2	1														6
1861	2021/3/14 18:12	1	2	50	33	3	6	6		2	2																																	2
1862	2021/3/14 18:09	1	1	45	13	5	9	6,9		3	3													2
1863	2021/3/14 18:10	1	1	36	41	3	4	5		2	3
1864	2021/3/14 18:07	1	2	56	20	5	1	4		5	4																				3
1865	2021/3/14 18:06	1	2	56	13	4	1	1,4		2	3													1
1866	2021/3/14 18:16	1	2	67	28	5	1	4		2	2																												3
1867	2021/3/14 18:07	1	1	61	22	2	6	1		4	4																						2
1868	2021/3/14 18:09	1	2	60	19	4	1	1,4,7		5	4																			2
1869	2021/3/14 18:19	1	2	24	27	4	9	2		2	1																											2
1870	2021/3/14 18:05	1	1	38	38	4	9	1		1	5																																						2
1871	2021/3/14 18:12	1	1	30	13	5	5	2		2	2													1
1872	2021/3/14 18:16	1	2	39	8	2	1	1,4		4	1								2
1873	2021/3/14 18:14	1	2	38	23	3	5	6		3	2																							4
1874	2021/3/14 15:18	1	2	39	12	5	5	2		2	2												5
1875	2021/3/14 18:20	1	2	63	11	3	1	1,4		2	2											2
1876	2021/3/14 18:09	1	2	53	13	3	5	2		3	3													2
1877	2021/3/14 18:10	1	2	50	33	4	5	6		2	2																																	2
1878	2021/3/14 18:15	1	2	56	24	2	1	1,4		3	3																								2
1879	2021/3/14 18:15	1	2	52	25	2	1	1,4,7		5	5																									3
1880	2021/3/14 18:06	1	2	71	1	4	1	1,4		5	4	3
1881	2021/3/14 18:19	1	1	50	42	3	6	2		7	7
1882	2021/3/14 18:07	1	2	48	43	4	1	1		1	2
1883	2021/3/14 18:18	1	1	24	29	3	5	6		5	6																													3
1884	2021/3/14 18:24	1	2	46	1	4	1	1,4		2	2	2
1885	2021/3/14 18:21	1	1	43	40	3	1	1,4		3	2
1886	2021/3/14 18:23	1	2	58	14	4	1	1,4		1	1														5
1887	2021/3/14 18:22	1	2	55	13	4	5	2		3	2													2
1888	2021/3/14 18:22	1	2	26	38	4	9	6		4	5																																						3
1889	2021/3/14 18:23	1	2	43	13	4	1	1,4		5	5													6
1890	2021/3/14 18:27	1	2	36	1	3	9	2		5	5	2
1891	2021/3/14 18:16	1	2	72	40	4	1	1,4		5	5
1892	2021/3/14 18:22	1	1	49	23	4	9	6,11	�o	3	2																							2
1893	2021/3/14 18:22	1	2	56	11	4	1	1,4		2	2											2
1894	2021/3/14 18:20	1	2	49	34	3	5	6		5	5																																		2
1895	2021/3/14 18:19	1	2	50	27	4	1	1,4		3	2																											2
1896	2021/3/14 18:22	1	2	65	21	4	1	4		5	5																					5
1897	2021/3/14 18:22	1	2	40	14	3	1	1,4		4	4														2
1898	2021/3/14 18:23	1	1	54	9	3	11	1,4		3	3									1
1899	2021/3/14 18:18	1	2	48	1	2	1	1,4,6		5	3	2
1900	2021/3/14 18:27	1	2	39	11	4	9	6		5	5											2
1901	2021/3/14 18:07	1	2	55	14	4	1	4,11	��	5	5														5
1902	2021/3/14 18:24	1	1	29	4	4	5	6		2	3				2
1903	2021/3/14 18:17	1	1	57	28	3	1	4		5	4																												4
1904	2021/3/14 18:14	1	1	54	11	3	1	1,4,6		3	4											1
1905	2021/3/14 18:26	1	1	48	11	2	5	6		1	2											1
1906	2021/3/14 18:27	1	2	55	13	4	9	2		2	2													3
1907	2021/3/14 18:27	1	1	58	30	4	1	4		2	2																														1
1908	2021/3/14 18:11	1	2	32	7	4	9	2		1	1							2
1909	2021/3/14 18:09	1	2	45	11	4	9	6		5	5											5
1910	2021/3/14 18:16	1	1	54	23	2	5	2		2	2																							3
1911	2021/3/14 18:34	1	1	52	13	4	1	1,4		3	3													4
1912	2021/3/14 18:22	1	1	50	1	3	1	4,6		2	3	1
1913	2021/3/14 18:35	1	2	19	35	2	5	12		3	4																																			4
1914	2021/3/14 18:23	1	2	53	38	4	9	6		2	2																																						2
1915	2021/3/14 18:30	1	1	38	22	4	9	6,8		2	2																						2
1916	2021/3/14 18:29	1	1	29	22	4	1	4		4	4																						5
1917	2021/3/14 18:42	2
1918	2021/3/14 18:25	1	2	35	13	3	1	4		5	5													3
1919	2021/3/14 18:25	1	1	39	27	4	1	4		2	2																											2
1920	2021/3/14 18:29	1	1	52	40	2	1	1,4,6,9		5	4
1921	2021/3/14 18:30	1	1	21	2	4	5	2		3	3		2
1922	2021/3/14 18:03	1	1	45	13	4	1	1,4		4	3													2
1923	2021/3/14 18:24	1	2	50	27	4	1	1,4		4	3																											2
1924	2021/3/14 18:22	1	2	66	8	2	1	1,4		3	3								5
1925	2021/3/14 18:26	1	2	39	14	4	5	6		4	3														4
1926	2021/3/14 18:30	1	2	26	14	4	5	6		2	2														5
1927	2021/3/14 18:24	1	2	57	12	3	1	1,4		3	3												4
1928	2021/3/14 18:01	1	2	52	3	3	1	1,4,6		2	2			3
1929	2021/3/14 18:24	1	2	50	12	4	1	1,4		3	3												3
1930	2021/3/14 16:13	1	1	23	11	2	9	11	���l	3	2											2
1931	2021/3/14 18:25	1	1	19	27	4	9	6		6	2																											2
1932	2021/3/14 18:19	1	1	64	13	4	6	10		5	4													4
1933	2021/3/14 18:21	1	1	50	26	2	1	4		2	2																										4
1934	2021/3/14 18:29	1	2	43	15	5	1	1,4		1	2															1
1935	2021/3/14 18:28	1	2	62	43	4	1	4		1	1
1936	2021/3/14 16:02	1	1	36	14	2	1	1,4		2	3														2
1937	2021/3/14 18:15	1	2	60	15	2	1	4		3	2															2
1938	2021/3/14 18:31	1	2	67	28	4	1	4		3	2																												2
1939	2021/3/14 18:32	1	2	38	13	4	1	1,4		2	2													2
1940	2021/3/14 18:33	1	2	48	26	4	1	1,4		3	1																										3
1941	2021/3/14 18:21	1	2	75	13	2	1	1,4		5	5													2
1942	2021/3/14 18:35	1	2	41	40	3	1	1,4		4	4
1943	2021/3/14 18:41	1	2	49	8	3	1	1,4		5	4								5
1944	2021/3/14 18:31	1	2	50	24	2	1	4		3	2																								2
1945	2021/3/14 18:26	1	1	48	12	4	9	2		4	3												5
1946	2021/3/14 18:36	1	2	41	12	2	5	6		5	3												5
1947	2021/3/14 18:38	1	2	55	32	4	1	4		4	2																																3
1948	2021/3/14 18:30	1	2	52	26	4	1	1,4		3	2																										3
1949	2021/3/14 18:35	1	2	51	13	4	1	1,4		3	2													2
1950	2021/3/14 18:29	1	2	64	26	4	1	4		3	2																										2
1951	2021/3/14 18:40	1	2	14	8	1	5	1		3	2								1
1952	2021/3/14 18:33	1	2	54	29	2	6	2		4	4																													4
1953	2021/3/14 18:36	1	2	45	11	4	1	1,4		1	2											3
1954	2021/3/14 18:40	1	1	52	27	3	1	4		3	4																											2
1955	2021/3/14 18:36	1	2	45	21	2	5	6		1	2																					2
1956	2021/3/14 18:30	1	2	50	13	4	11	12		4	4													2
1957	2021/3/14 18:34	1	1	66	13	4	1	1,4		5	2													1
1958	2021/3/14 18:29	1	1	69	35	3	1	1,4		2	2																																			2
1959	2021/3/14 18:35	1	2	43	27	2	1	1,4		3	2																											3
1960	2021/3/14 18:37	1	2	35	11	4	1	1,4		5	5											4
1961	2021/3/14 18:35	1	2	59	3	4	6	2		3	5			5
1962	2021/3/14 18:16	1	2	57	8	4	6	2		4	4								2
1963	2021/3/14 18:39	1	2	57	34	4	1	1,4		5	5																																		3
1964	2021/3/14 18:40	1	2	22	14	2	5	6		3	2														3
1965	2021/3/14 18:22	1	2	55	24	4	9	2		2	2																								2
1966	2021/3/14 18:34	1	2	53	13	4	5	6		2	3													2
1967	2021/3/14 18:36	1	1	39	28	3	5	2		2	2																												3
1968	2021/3/14 18:25	1	2	38	25	4	1	1,4		3	3																									3
1969	2021/3/14 18:36	1	2	47	14	3	1	1,4		3	2														5
1970	2021/3/14 18:28	1	2	56	23	4	1	1,4		3	3																							5
1971	2021/3/14 18:13	1	2	47	28	4	1	1,4		4	4																												4
1972	2021/3/14 18:16	1	1	48	28	3	1	1,4		4	4																												4
1973	2021/3/14 18:31	1	2	60	7	4	1	1,4,6		2	2							2
1974	2021/3/14 18:29	1	1	34	40	4	1	4		3	3
1975	2021/3/14 18:34	1	2	39	27	4	5	6		3	4																											4
1976	2021/3/14 18:37	1	2	45	16	2	1	1,4		2	2																2
1977	2021/3/14 18:38	1	2	53	26	4	11	6		5	5																										3
1978	2021/3/14 18:31	1	1	37	27	4	11	11		5	5																											2
1979	2021/3/14 18:45	1	2	40	39	4	5	6		2	2
1980	2021/3/14 18:45	1	2	40	37	4	5	6		2	1																																					1
1981	2021/3/14 18:43	1	2	56	11	4	1	4		4	3											5
1982	2021/3/14 18:38	1	2	43	46	2	5	6		3	2
1983	2021/3/14 17:12	1	1	66	21	3	1	1,4		3	3																					2
1984	2021/3/14 18:47	1	1	29	12	2	1	1,4		3	4												4
1985	2021/3/14 18:37	1	1	49	23	4	9	6		3	2																							2
1986	2021/3/14 18:38	1	2	39	37	2	5	6		4	4																																					2
1987	2021/3/14 18:47	1	2	49	11	2	5	2		1	1											5
1988	2021/3/14 18:31	1	2	42	9	4	9	6		5	4									1
1989	2021/3/14 18:44	1	2	55	14	4	6	2		5	3														3
1990	2021/3/14 18:45	1	2	44	11	4	1	1,4		5	5											3
1991	2021/3/14 18:46	1	2	51	28	4	1	1,4		5	5																												4
1992	2021/3/14 18:36	1	2	43	13	4	1	1,4		5	5													5
1993	2021/3/14 18:31	1	1	44	12	4	1	1,4		5	5												5
1994	2021/3/14 15:41	1	2	48	12	7	11	2		3	3												3
1995	2021/3/14 18:41	1	1	46	27	4	5	6		2	2																											1
1996	2021/3/14 18:45	1	2	45	14	4	5	2		2	2														2
1997	2021/3/14 18:55	1	2	42	14	4	9	6		4	5														5
1998	2021/3/14 18:43	1	1	47	36	4	1	1,7		5	5																																				5
1999	2021/3/14 18:42	1	1	40	33	5	5	6		5	5																																	5
2000	2021/3/14 18:33	1	2	41	3	4	5	6		1	2			3
[truncated: 972 more rows]
[truncated: 653 more columns]
