# Supplementary material for: Analysis of social combinations of COVID-19 vaccination: Evidence from a conjoint analysis
Source: PLoS One. 2022 Jan 21;17(1):e0261426. doi: 10.1371/journal.pone.0261426 (PMC8782289; doi:10.1371/journal.pone.0261426)
Supplement: S3 Fig — (CSV) [file pone.0261426.s004.csv]

Q1.1	Q2.1	Q2.2	Q2.3	Q2.4	Q2.5	Q2.6	Q2.6_11_TEXT	Q3.1	Q3.2_1	Q3.2_2	Q3.2_3	Q3.2_4	Q3.2_5	Q3.2_6	Q3.2_7	Q3.2_8	Q3.2_9	Q3.2_10	Q3.2_11	Q3.2_12	Q3.2_13	Q3.2_14	Q3.2_15	Q3.2_16	Q3.2_17	Q3.2_18	Q3.2_19	Q3.2_20	Q3.2_21	Q3.2_22	Q3.2_23	Q3.2_24	Q3.2_25	Q3.2_26	Q3.2_27	Q3.2_28	Q3.2_29	Q3.2_30	Q3.2_31	Q3.2_32	Q3.2_33	Q3.2_34	Q3.2_35	Q3.2_36	Q3.2_37	Q3.2_38	Q3.2_39	Q3.2_40	Q3.2_41
1	1	31	11	5	1	4		3	3											2
1	1	22	5	4	5	6		1	1					1
1	1	32	34	5	1	1,4		2	1																																		1
1	1	21	6	3	9	10		1	1						1
1	1	30	7	5	6	7		2	2							4
1	2	22	45	5	6	1,4,6		2	2
1	1	21	13	2	9	2		1	1													1
1	1	23	1	4	11	2		4	7	7
1	2	25	27	2	5	1,5		2	1																											3
1	1	21	12	5	1	1,4		1	3												2
1	1	28	17	4	1	1,4		6	2																	6
1	1	13	4	2	9	1,10		3	5				4
1	1	25	13	5	1	7		4	3													1
1	2	47	31	3	5	2		1	2																															3
1	2	35	13	7	1	5		3	7													7
1	1	38	14	4	1	1,4		2	4														2
1	1	20	11	5	1	2		1	1											2
1	2	59	13	4	1	1,4		5	5													2
1	4	24	22	4	5	2		2	2																						2
1	1	13	1	1	11	6		5	2	3
1	1	26	41	2	5	6		4	5
1	1	21	27	2	9	1,6		2	4																											1
1	2	18	9	2	11	12		7	7									7
1	1	37	13	4	1	1,4		1	2													2
1	1	54	11	3	1	1,4		3	3											3
1	2	25	13	3	5	6		1	1													1
1	1	38	13	4	1	1,4		1	1													1
1	4	20	23	7	11	12		7	7																							7
1	1	30	9	5	1	5,10		2	2									3
1	1	19	14	2	5	12		6	7														7
1	2	22	13	3	1	5		4	6													3
1	2	23	7	4	5	6		5	5							1
1	2	44	40	2	5	6		2	2																																								2
1	1	35	1	1	1	1		1	1	1
1	2	31	13	5	1	1,4		1	1													2
1	2	30	27	4	1	1,4		4	5																											2
1	1	55	13	4	6	1		3	2													1
1	1	20	18	3	5	12		1	1																		1
1	1	37	13	4	1	4		5	5													5
1	1	16	13	2	9	6		3	6													6
1	1	21	12	3	5	2		2	2												1
1	1	23	3	2	5	4,3		1	3			1
1	2	48	12	4	1	1,4		1	2												2
1	1	20	24	2	6	1		1	1																								4
1	1	19	13	2	11	12		7	7													7
1	1	26	43	5	9	7		5	2
1	1	47	13	3	1	1		2	2													3
1	1	22	1	5	6	1		1	1	1
1	2	42	21	3	5	6		5	5																					2
1	1	18	38	2	5	1,6		1	1																																						1
1	2	39	1	2	1	4		5	5	5
1	1	21	23	3	5	2		1	4																							4
1	1	23	12	5	5	2		2	5												4
1	2	28	27	2	5	2		3	3																											3
1	1	45	3	4	1	4		1	1			1
1	2	18	12	4	9	12		2	3												6
1	2	37	12	2	1	1,4		1	1												1
1	1	27	38	4	5	2		1	1																																						2
1	1	34	7	5	11	1		6	7							6
1	1	25	44	4	11	2		2	1
1	1	18	23	2	5	6,11		5	5																							3
1	1	41	8	2	6	1,6		4	2								3
1	2	47	13	4	1	1,4		2	2													5
1	1	46	24	3	1	1,4		5	5																								5
1	2	68	1	4	1	4		5	3	2
1	2	30	11	4	1	1,4		3	2											2
1	1	22	13	4	5	6		1	1													1
1	2	70	14	4	1	4		5	5														5
1	1	20	32	2	5	2		3	3																																3
1	2	43	28	4	1	4		5	5																												5
1	2	46	27	4	1	4		2	2																											2
1	1	47	13	3	5	6		6	4													4
1	1	27	1	2	1	1,4		3	3	2
1	2	61	12	4	1	4		5	5												4
1	2	19	22	2	5	6		2	2																						2
1	2	66	1	4	1	4		5	5	3
1	2	49	11	2	9	6,11	Zí	4	4											4
1	1	72	28	4	1	4		5	4																												3
1	1	67	7	2	1	4		5	5							2
1	1	56	11	4	1	1,4		2	2											3
1	2	51	22	2	5	2		3	3																						2
1	2	70	40	4	1	4		3	3																																								1
1	1	18	2	3	9	6,11	í	2	3		2
1	2	18	9	2	9	4,2		5	6									5
1	1	20	8	2	9	6,11	Zí	5	5								2
1	2	69	12	4	1	1,4		5	5												4
1	2	68	28	4	6	2		3	3																												4
1	2	33	22	3	5	6		2	2																						3
1	2	57	13	4	1	1,4		4	2													2
1	2	58	17	1	5	6		5	5																	5
1	2	37	13	4	1	1,4		1	1													1
1	1	70	14	3	1	1,4		5	5														5
1	2	60	21	4	1	4		2	1																					2
1	2	52	9	4	1	4		3	2									2
1	2	73	14	3	1	4		5	5														2
1	2	62	27	4	7	6		5	5																											5
1	1	55	12	2	1	4		3	3												5
1	2	40	39	2	5	6		4	3																																							3
1	2	35	1	4	4	4		3	3	2
1	2	68	28	4	1	4		5	4																												4
1	1	58	13	3	1	1,4		4	5													5
1	2	58	27	2	5	6		2	2																											2
1	2	63	47	3	1	1,4		2	2
1	2	59	16	2	1	2		1	1																2
1	2	62	14	4	1	4		3	4														3
1	1	63	23	3	1	4		5	5																							3
1	1	66	27	2	1	1,4		3	3																											2
1	2	57	13	4	1	2		3	3													3
1	2	68	27	4	1	4		4	4																											2
1	2	72	34	5	6	2		5	5																																		5
1	2	69	29	4	1	1,4,7		3	3																													4
1	2	48	11	2	5	6,11		2	2											3
1	2	59	14	4	6	2		5	5														3
1	2	58	26	2	1	1,4		3	5																										5
1	2	69	28	2	1	1,4		2	2																												4
1	1	49	14	5	1	1,4		4	3														3
1	1	45	27	4	1	1,4		5	5																											1
1	1	43	28	3	1	1,4		4	4																												5
1	1	19	23	2	5	1		2	1																							2
1	2	72	11	2	6	2		4	3											3
1	2	70	25	4	1	4		4	4																									2
1	2	53	29	4	6	6		5	5																													3
1	2	48	1	7	1	4		3	2	3
1	1	42	7	3	1	1,5		2	2							2
1	1	25	22	5	5	6		2	2																						1
1	1	28	31	4	1	4		3	4																															1
1	1	29	14	2	9	6		2	2														2
1	2	67	3	4	5	6		4	4			2
1	2	81	28	4	1	4		4	2																												5
1	1	42	14	3	1	4		5	5														5
1	2	60	13	4	5	2		2	2													2
1	2	62	12	4	1	4		1	1												5
1	2	19	4	2	5	1,6		5	5				5
1	1	43	6	2	1	1,4		2	3						2
1	2	56	12	2	1	1,4		3	2												2
1	1	20	27	5	5	6		3	5																											5
1	2	67	28	4	1	1,4		5	5																												5
1	2	49	14	3	5	6,11	Z	5	5														4
1	1	63	1	4	1	4		2	2	3
1	1	46	40	2	1	4,6		2	4																																								1
1	2	68	27	2	1	1,4		4	4																											2
1	1	18	35	2	1	8		2	2																																			2
1	2	44	27	2	1	1,4		2	2																											3
1	1	27	11	2	1	4		4	4											3
1	2	64	34	4	1	1,4		1	1																																		2
1	2	68	22	4	1	4		1	1																						3
1	1	62	13	3	1	4		1	3													2
1	1	15	6	3	5	6		3	3						3
1	1	60	13	4	1	4		5	5													5
1	2	27	13	4	5	2		2	2													1
1	1	71	13	2	6	2		3	4													4
1	1	68	41	5	5	2		2	1
1	1	68	11	2	8	2		3	3											2
1	1	77	13	4	1	1,4		5	5													3
1	2	38	22	5	5	2		4	3																						3
1	1	20	13	3	11	1		7	7													7
1	1	20	25	4	5	6		3	7																									7
1	1	58	14	5	1	4,7		4	2														1
1	4	15	23	7	9	12		5	7																							3
1	1	20	29	3	11	11	Æ°Æ¢	5	3																													5
1	1	58	14	4	1	4		4	2														4
1	1	59	35	2	6	1,6		5	4																																			2
1	1	23	11	2	9	11	öl	6	5											6
1	1	58	12	2	1	1,4,7		2	2												1
1	1	21	11	2	9	6,8		3	2											5
1	2	50	22	2	5	2		2	1																						3
1	2	55	13	4	5	2		3	2													5
1	2	70	8	2	1	4		2	2								2
1	1	52	13	3	1	1,4		3	3													2
1	2	52	12	3	1	1,4		5	5												2
1	2	55	33	4	1	1,4,6		1	1																																	1
1	1	66	12	3	9	2		5	5												5
1	1	56	13	2	1	1,4		2	2													1
1	1	63	18	3	1	4,6		4	3																		1
1	2	68	27	4	7	2		5	5																											1
1	2	58	27	4	1	1,4		3	3																											3
1	2	69	18	2	1	4		5	5																		2
1	2	70	21	4	1	4,7		3	2																					5
1	1	64	13	2	1	4		5	5													5
1	2	82	37	4	1	4		2	2																																					2
1	2	56	13	5	1	1,4,7		1	1													2
1	1	20	26	4	5	6		4	4																										6
1	2	69	11	2	1	4		5	4											1
1	1	61	21	2	1	1,4,6		3	3																					3
1	1	52	11	2	5	6		3	3											3
1	2	67	21	4	1	4		2	2																					3
1	1	50	15	3	1	1,4		2	2															4
1	2	78	28	2	1	4		1	1																												1
1	2	34	36	4	1	1,4		2	2																																				2
1	1	29	34	4	1	4		3	4																																		1
1	1	75	13	4	6	2		2	2													1
1	2	74	1	2	8	2		4	4	3
1	2	80	23	2	1	1,4		4	4																							2
1	2	86	13	2	1	1,4		5	5													5
1	1	30	13	4	1	1,4		5	5													5
1	1	56	13	2	1	1,4,6		5	4													1
1	1	73	14	2	1	4		2	2														2
1	1	40	26	4	1	1,4		4	4																										4
1	1	20	20	4	5	6		1	2																				3
1	2	20	27	2	5	6		4	4																											6
1	2	61	14	5	7	2		5	5														5
1	1	36	27	3	1	4		5	3																											3
1	1	35	1	4	6	1		4	4	2
1	1	45	23	2	1	1,4		3	2																							4
1	1	22	13	4	9	2		5	5													5
1	2	42	33	5	5	2		5	5																																	3
1	2	32	12	4	1	4		5	5												3
1	2	50	12	4	1	1,4,6		2	2												3
1	2	40	34	4	1	1,4		4	4																																		4
1	1	30	21	4	5	6		2	4																					4
1	2	52	13	3	1	4		2	2													2
1	2	31	13	4	1	4		4	5													2
1	1	78	26	2	8	2		1	1																										4
1	2	36	1	4	1	1,4		5	5	5
1	2	57	14	2	4	5		3	4														4
1	2	53	13	4	4	5		5	5													5
1	2	46	14	4	4	10		5	5														5
1	1	35	12	5	5	2		4	4												3
1	2	39	22	5	1	1,4,6,9		3	3																						2
1	2	53	27	4	1	4		5	5																											3
1	1	56	27	4	5	6		4	5																											1
1	2	56	13	4	1	2		1	1													1
1	2	58	28	4	1	4		2	2																												3
1	1	32	12	4	1	1,4		2	2												3
1	2	65	17	4	1	1,4		2	2																	5
1	1	65	22	4	1	1,4,9		1	1																						3
1	2	24	6	2	1	4,6		3	3						2
1	1	27	23	3	1	1,4		4	6																							6
1	1	56	28	4	1	1,6		5	5																												5
1	2	63	14	4	7	2		5	5														3
1	1	27	21	3	5	6		3	6																					6
1	1	30	14	4	4	5		3	2														1
1	1	58	31	4	6	1,11	·	5	5																															1
1	1	55	12	3	6	1		2	2												2
1	1	22	12	2	5	6		3	3												4
1	2	75	22	4	1	4		4	4																						4
1	2	26	47	3	1	1,4		4	4
1	2	66	15	3	1	1,4		2	2															1
1	3	45	14	4	1	4		2	4														5
1	2	55	11	3	6	5		2	2											2
1	2	56	22	3	9	6		3	2																						2
1	2	52	40	4	5	2		2	2																																								2
1	2	60	8	4	1	4		5	4								3
1	1	14	27	1	11	11		7	7																											7
1	1	26	13	4	5	2		2	3													3
1	1	18	14	2	7	1		2	2														3
1	2	52	22	4	9	6		3	3																						3
1	2	45	30	4	1	1,4		3	3																														1
1	1	19	27	2	5	6		4	3																											2
1	2	51	28	5	6	2		5	5																												5
1	2	20	24	2	5	6		1	1																								1
1	2	53	14	4	1	1,4		4	4														4
1	1	62	28	4	1	1,4		5	5																												5
1	1	35	13	2	1	1,4		3	3													6
1	2	81	12	2	1	4		3	3												4
1	2	65	27	3	5	6		5	5																											2
1	2	35	13	4	1	1,4		1	1													3
1	2	49	27	4	1	1,4		3	3																											2
1	1	41	12	4	1	1,5		2	2												1
1	1	21	23	3	9	6,8		3	3																							3
1	2	67	8	4	1	1,4		2	2								2
1	2	53	27	4	5	6,9		5	3																											3
1	2	60	14	4	1	4		4	5														5
1	2	5770818	27	4	1	4		5	5																											1
1	2	73	14	4	1	4		1	1														1
1	1	20	8	2	1	1		1	1								1
1	1	60	30	4	7	2		5	4																														3
1	1	44	32	3	1	1		2	3																																3
1	1	39	13	2	1	1,4		2	3													1
1	2	65	25	4	1	4,6		2	2																									3
1	1	45	27	4	6	2		5	5																											1
1	2	74	8	4	1	4		2	2								1
1	2	62	13	4	1	4		5	5													5
1	2	83	14	4	1	1,4		2	2														2
1	2	56	47	2	5	2		5	4
1	2	53	14	2	6	2		5	2														3
1	2	52	11	3	6	1,6		4	1											2
1	1	22	22	4	5	6,11	cê	2	2																						4
1	2	31	34	3	5	8		3	2																																		2
1	1	60	23	4	6	2		3	3																							3
1	1	33	13	4	1	4		2	2													2
1	2	41	28	5	1	1,4		5	4																												3
1	1	30	12	4	1	4		3	4												2
1	2	60	30	2	1	1,4,6		2	2																														1
1	2	56	23	4	1	4,7		3	3																							3
1	2	64	29	4	1	1,4		5	5																													5
1	2	67	1	4	1	1,4		1	2	2
1	2	28	5	5	1	1		1	1					1
1	2	57	11	3	1	4		5	4											4
1	1	37	1	4	1	1,4		2	1	3
1	1	15	16	1	10	1		3	3																6
1	1	65	8	4	9	2		6	6								2
1	2	54	29	2	1	4		5	5																													5
1	1	33	13	4	1	1,4,6		5	5													2
1	1	61	21	3	6	1,11	Å·	5	5																					3
1	1	52	40	4	1	1,4		4	3																																								1
1	2	64	9	2	6	6		3	3									2
1	2	60	14	4	1	1,4		5	5														5
1	2	56	11	4	5	6		4	4											3
1	2	57	25	4	1	1,4		4	4																									3
1	2	72	13	3	1	4		7	7													7
1	2	78	8	4	1	4		3	3								2
1	2	72	12	4	1	1,4		5	5												5
1	2	72	13	3	5	2		5	5													4
1	1	50	20	4	5	2		5	5																				4
1	2	75	11	4	1	4		4	4											3
1	2	59	13	5	5	6		4	2													5
1	1	25	34	2	5	1,6		3	2																																		7
1	2	62	44	3	1	4,6		4	4
1	1	54	14	4	1	1,4		4	4														3
1	1	61	43	2	1	4		1	1
1	1	57	22	3	1	4		4	4																						2
1	2	65	15	4	1	1,4		1	1															2
1	2	69	33	4	1	4		1	1																																	1
1	1	65	1	3	1	4		3	2	1
1	2	63	4	2	1	4		2	3				3
1	2	59	6	4	9	2		5	5						3
1	3	8	47	6	10	3		6	6
1	2	70	21	2	1	4		2	2																					5
1	1	41	1	1	1	1		1	1	2
1	1	32	1	2	5	1		1	3	3
1	2	83	14	2	1	4		2	1														1
1	2	61	14	4	1	1,4		2	2														3
1	1	28	25	2	5	2		3	4																									4
1	2	71	12	4	1	4		5	5												5
1	2	21	13	3	1	1,4		1	1													1
1	2	68	23	4	1	4		1	2																							5
1	2	58	41	4	6	2		5	5
1	1	25	4	3	5	2		1	4				5
1	1	22	13	2	5	3		7	7													7
1	1	23	27	3	5	2		6	7																											7
1	2	69	13	5	1	4		4	2													2
1	2	21	11	3	9	10		2	1											1
1	2	26	12	4	5	6,11	Z	3	3												3
1	3	30	14	3	9	12		5	6														6
1	2	50	1	3	1	4		5	5	5
1	2	38	13	3	9	6		3	3													4
1	2	71	20	2	1	4		4	4																				2
1	2	78	13	4	1	1,4		3	2													5
1	1	45	1	1	1	1		2	2	2
1	2	48	8	4	1	1,4		5	5								3
1	1	54	9	2	6	2		4	3									2
1	1	19	27	3	9	2		6	6																											1
1	2	75	27	4	1	4		2	2																											1
1	2	70	14	4	1	4		2	3														5
1	1	12	12	7	11	12		7	7												7
1	1	36	3	2	1	4		3	3			3
1	1	55	4	3	1	4,7		5	5				6
1	2	64	4	2	6	2		5	5				5
1	1	50	17	3	1	1,4		3	4																	3
1	2	56	11	2	9	2		2	2											2
1	2	68	28	4	1	4		3	2																												3
1	2	76	14	4	1	4,9		5	5														4
1	2	29	40	4	1	1,4,6		1	1																																								1
1	2	46	13	4	1	1,4		4	4													4
1	2	51	46	7	1	4		2	3
1	2	55	13	5	1	1,4		3	3													3
1	2	45	13	4	5	6		5	5													5
1	2	83	40	4	1	4		5	5																																								5
1	2	47	13	3	1	1,4		4	5													5
1	2	58	13	4	5	6		4	4													3
1	2	67	26	4	1	4		2	2																										3
1	2	34	12	4	1	1,4		3	3												5
1	2	24	13	3	5	1		3	3													3
1	1	61	13	4	1	4		6	3													3
1	4	20	45	2	11	12		7	4
1	1	49	46	3	1	1		6	6
1	1	32	12	4	1	4		3	3												3
1	1	28	43	4	1	1,4		1	1
1	2	62	22	4	1	1,4,6		2	2																						2
1	2	63	8	4	1	4		5	5								2
1	1	19	12	2	5	2		3	3												3
1	2	28	9	2	11	8,10		7	7									7
1	2	69	37	4	1	1,4,6		5	5																																					3
1	2	52	11	2	5	2		3	3											3
1	2	21	29	4	4	10		4	6																													7
1	3	21	13	3	9	6		6	5													5
1	1	52	15	2	1	1,4,7		5	5															1
1	1	49	12	4	1	1,4		1	1												5
1	2	42	40	3	1	1,4,6,7		2	2																																								2
1	2	40	33	4	1	1		4	4																																	2
1	1	28	40	4	5	8		4	2																																								1
1	2	38	12	2	1	4		5	5												5
1	2	60	13	4	5	2		5	5													4
1	1	50	13	4	5	2		5	5													2
1	1	26	1	3	5	6		4	5	2
1	1	23	7	3	5	2		4	3							2
1	2	25	1	2	1	1,4		3	3	3
1	2	71	13	4	1	4		2	2													2
1	1	13	13	1	9	6,8		3	2													2
1	1	32	12	4	1	1,4		2	2												3
1	1	43	40	4	1	4		4	4																																								1
1	2	62	22	3	1	1,4		3	3																						3
1	2	51	11	4	1	1,4,6		5	5											5
1	2	68	22	4	6	8		4	2																						5
1	2	48	13	4	1	1,4		3	3													2
1	1	40	7	5	6	1,6		4	1							2
1	1	64	1	4	1	4		3	2	2
1	1	42	23	2	9	2		3	2																							5
1	2	57	33	2	9	6,9		2	2																																	1
1	1	36	5	3	5	6		5	5					5
1	2	44	13	4	1	1,4		5	5													5
1	2	73	25	2	1	4		2	1																									3
1	2	53	14	3	5	2		5	5														4
1	2	59	8	4	1	1,4		5	4								3
1	2	44	13	4	1	4		1	1													1
1	2	58	40	2	1	4		5	5																																								2
1	2	42	22	5	9	2		3	3																						3
1	2	44	41	4	1	4		5	5
1	2	36	13	3	1	1,5		1	1													1
1	2	40	14	4	9	6		4	3														6
1	1	32	9	4	1	1,4		2	2									1
1	2	67	43	4	5	2		2	2
1	2	74	40	4	1	4		2	2																																								2
1	1	56	13	5	1	1,4		5	5													4
1	1	29	13	4	5	2		4	4													3
1	2	55	28	2	1	1,4		5	5																												5
1	2	64	12	2	5	2		5	5												5
1	2	80	25	4	1	4		1	1																									2
1	2	57	29	4	1	4		2	2																													1
1	1	51	38	3	1	1,4		2	2																																						2
1	2	67	12	4	1	1,4		3	3												2
1	2	43	13	4	1	1,4		2	2													2
1	2	56	15	2	6	2		1	1															1
1	2	33	40	4	5	2		4	5																																								3
1	1	40	23	3	1	4		2	2																							5
1	2	57	13	4	6	2		5	5													5
1	1	45	5	4	1	1,4,7		1	1					1
1	2	65	19	4	1	4		5	5																			3
1	2	62	2	3	1	4		5	5		4
1	2	53	13	3	9	6,9		1	1													2
1	2	39	1	2	5	2		3	3	3
1	2	58	13	3	1	4		5	5													5
1	1	58	14	4	6	2		2	2														2
1	1	19	2	2	5	1		2	2		2
1	2	56	13	2	5	6		3	3													3
1	2	56	23	4	6	2		5	4																							2
1	2	53	13	4	1	1,4		2	1													5
1	1	40	15	3	1	1,4		2	2															4
1	2	50	22	4	1	1,4		4	4																						1
1	2	33	27	4	1	1,4,7		1	2																											3
1	1	33	11	2	9	6		4	3											4
1	2	44	42	5	5	2		3	2
1	1	41	27	4	1	4		2	2																											1
1	2	35	13	3	9	6		4	4													2
1	1	55	11	4	1	1,4		3	3											3
1	1	44	5	4	9	8		6	1					1
1	2	43	27	4	1	1,4		4	4																											2
1	1	70	2	3	1	1,4		5	4		2
1	2	43	13	4	5	2		3	3													4
1	2	45	14	4	1	1,4		1	2														5
1	2	60	1	2	1	4		2	2	1
1	1	28	1	4	9	1		7	5	4
1	2	59	14	4	1	4		5	5														4
1	1	44	29	4	1	1,4		1	2																													2
1	1	35	45	5	1	1		2	2
1	2	48	14	4	1	1,4,6		2	2														2
1	1	37	26	4	6	1		3	3																										3
1	2	57	12	4	1	1,4		5	5												3
1	2	71	43	4	1	4,7		5	4
1	2	39	17	4	1	1,4		4	4																	5
1	2	45	13	4	1	1,4		5	5													1
1	2	48	27	3	6	1,11	í	5	5																											5
1	2	44	18	4	5			5	5																		2
1	2	49	43	6	5	2		5	6
1	2	41	42	4	1	1,4		2	2
1	2	30	14	4	1	1,4		1	1														2
1	2	52	30	4	5	6,11	o	2	2																														1
1	2	56	28	4	1	1,4		4	4																												5
1	2	40	13	5	1	1,4		4	5													5
1	2	64	27	4	1	4		5	5																											2
1	2	73	12	4	1	1,4		5	5												5
1	2	61	14	4	9	2		2	2														2
1	2	40	14	1	1	1,4		1	1														2
1	2	49	13	3	9	2		5	5													3
1	2	50	13	2	1	1,4,6		5	5													5
1	2	55	25	4	5	2		5	5																									1
1	4	52	13	7	11	12		7	7													7
1	2	53	14	4	1	1,4		2	2														2
1	2	46	11	3	9	2		2	2											2
1	2	38	13	4	5	5		3	3													3
1	2	47	27	3	5	6		5	5																											1
1	2	67	22	3	1	4		5	4																						3
1	2	78	19	4	11	4		4	3																			2
1	2	67	1	4	1	4		5	5	3
1	2	80	28	2	1	4		3	2																												1
1	2	30	23	5	1	1		1	3																							1
1	2	47	15	3	1	1		4	3															5
1	2	45	33	2	1	1,4		5	5																																	5
1	2	46	11	3	5	2		4	5											2
1	2	34	27	2	5	6,9		2	3																											3
1	1	36	20	4	4	1,5		3	3																				2
1	2	35	35	5	1	1,4		5	5																																			2
1	2	2	3	6	5	2		6	7			7
1	2	72	14	2	6	2		4	3														2
1	2	30	13	4	1	1,4		4	5													2
1	2	66	35	2	5	2		5	3																																			3
1	2	59	28	4	1	1,4		5	4																												4
1	2	59	14	4	5	2		1	1														1
1	2	54	34	4	1	1,4		5	4																																		1
1	2	75	13	2	1	1,4		2	2													2
1	2	59	12	4	6	2		3	3												5
1	2	36	28	3	1	1,4		4	5																												4
1	2	50	23	5	1	4		3	3																							3
1	2	33	14	5	5	2		3	3														5
1	2	47	23	4	1	6		2	1																							5
1	2	46	12	5	1	1,4		5	5												5
1	2	52	28	4	1	1,4		5	5																												4
1	2	56	13	4	1	1,4		5	4													3
1	2	55	13	4	5	2		5	5													4
1	2	44	14	2	5	6		2	1														3
1	2	39	35	2	9	6		1	1																																			2
1	2	60	28	4	5	11	o	2	2																												5
1	2	51	13	3	6	6		5	5													5
1	2	32	36	4	5	6,11	Zí	5	1																																				1
1	2	57	18	4	1	4		3	3																		3
1	2	48	8	2	5	7		2	1								1
1	2	52	39	4	5	6		2	2																																							3
1	2	55	23	2	6	1		3	4																							4
1	2	48	27	4	1	1,4		2	2																											3
1	2	55	25	2	1	1,4		2	2																									2
1	2	79	12	2	1	1,4		2	2												2
1	2	50	32	2	1	4,6		2	2																																2
1	2	35	23	4	1	1,4,6		3	4																							5
1	2	52	14	4	1	4		5	3														3
1	2	47	10	4	5	6		3	3										3
1	2	50	1	4	1	1,4		2	3	2
1	2	57	8	4	1	1,4		4	3								2
1	2	43	22	5	4	1		2	2																						2
1	2	54	13	4	6	2		3	4													2
1	2	37	26	2	5	6		3	4																										3
1	2	44	13	4	1	1,4		4	4													2
1	2	43	13	4	1	1,4,6		2	1													3
1	2	40	13	2	1	1,4,7		3	2													2
1	2	41	24	4	1	1,4		5	4																								2
1	2	54	14	2	1	1,4		5	5														5
1	2	55	8	4	1	1,4		4	4								3
1	2	38	23	2	9	6		4	4																							5
1	2	33	23	4	5	2		3	3																							3
1	2	59	12	3	1	1,4,11	·	5	4												5
1	2	43	44	4	1	1,4		5	2
1	2	50	44	2	6	2		5	5
1	2	51	11	2	1	1,4,7		4	4											3
1	2	60	15	2	9	6		3	2															2
1	2	54	13	4	5	2		5	5													5
1	2	51	27	4	1	4		1	1																											1
1	2	57	13	5	1	1,4		2	1													2
1	2	38	13	4	5	2		5	5													1
1	2	45	34	5	1	1,4		5	5																																		2
1	2	52	23	2	1	4		5	4																							2
1	1	54	11	3	1	4,6		4	4											4
1	2	54	25	4	1	1,4		2	3																									3
1	2	51	11	5	5	2		2	2											3
1	2	57	8	2	6	1,6		5	5								1
1	2	55	8	2	5	2		2	2								2
1	2	54	13	2	6	2		1	2													5
1	2	45	30	4	1	1,4		1	1																														1
1	2	59	2	4	1	4		5	5		5
1	2	58	23	3	1	2		2	2																							5
1	2	45	14	2	1	1,4		2	3														3
1	2	53	9	4	1	1,4		2	2									3
1	2	31	34	4	5	6		2	3																																		3
1	2	45	13	5	11	8,12		7	7													7
1	1	55	12	2	9	11	Zí	4	4												3
1	2	55	14	5	1	1,4		1	1														2
1	2	30	13	4	5	2		2	2													2
1	2	43	40	3	6	6		1	1																																								1
1	2	44	13	4	1	4		2	2													4
1	1	38	14	4	1	1,4		5	5														4
1	2	40	21	5	1	1,4		3	1																					1
1	2	47	42	2	5	2		3	3
1	2	59	33	5	1	1,4		2	2																																	2
1	2	60	27	4	1	4		4	5																											1
1	2	77	11	4	1	4		5	5											1
1	2	55	13	4	1	1,4		5	5													5
1	2	61	14	2	9	11	 eq	5	4														4
1	2	41	42	2	1	1,4		3	3
1	1	48	7	4	1	4		4	3							1
1	2	68	34	5	1	4		5	5																																		2
1	1	31	23	4	5	2		3	5																							3
1	2	68	8	2	1	1		5	5								4
1	2	43	14	3	1	1,4		4	4														5
1	2	45	12	3	9	6		6	2												2
1	2	68	46	2	1	4		3	3
1	2	42	30	4	1	1,4		2	2																														1
1	2	43	23	4	1	1,4		1	2																							3
1	2	55	6	2	5	2		3	3						2
1	2	44	40	4	6	6		5	1																																								2
1	2	49	28	4	5	2		2	3																												3
1	1	24	13	3	1	1,10		2	3													2
1	2	65	26	3	8	1		5	5																										3
1	2	60	14	5	5	2		5	5														5
1	2	44	28	4	5	6		4	1																												4
1	2	47	40	5	1	1,4		4	4																																								3
1	2	50	15	2	1	1,4		2	2															2
1	2	45	23	4	1	1,4		3	4																							5
1	2	42	42	3	9	2		1	1
1	2	53	14	2	1	1,4		5	5														5
1	2	55	13	3	1	1,4		1	1													5
1	2	65	12	5	1	4		5	3												5
1	2	63	41	2	1	1,4		4	5
1	1	21	1	2	5	10,2		6	6	6
1	2	48	40	4	1	1,4		1	1																																								2
1	2	45	14	5	1	1,4		1	2														2
1	1	24	11	3	1	5		2	2											3
1	1	25	1	3	10	3		4	4	3
1	2	60	13	4	1	1,4		3	2													1
1	1	21	1	3	6	1		1	1	1
1	1	57	29	2	6	1		5	4																													3
1	1	22	1	4	1	2		1	1	2
1	2	35	6	3	7	5,3		3	2						3
1	1	18	21	3	9	6,9,12		4	3																					3
1	1	40	13	2	1	8		2	4													3
1	1	55	13	3	8	1		4	4													3
1	1	38	33	4	1	1		2	1																																	1
1	1	100	13	6	9	11		5	1													1
1	1	20	13	2	5	2		3	2													1
1	1	28	26	4	1	1,4		3	3																										3
1	1	28	13	5	1	1,4		3	2													2
1	2	36	13	3	5	6		1	1													1
1	1	22	11	1	1	1,4		6	6											6
1	1	45	13	3	1	4		3	3													2
1	1	20	27	4	5	6		3	2																											2
1	1	21	47	3	5	2		2	1
1	1	11	40	1	10	6		6	6																																								1
1	3	28	28	4	5	2		3	6																												6
1	1	42	47	4	7	1		2	2
1	1	16	14	1	9	4,6		2	6														4
1	1	29	13	3	9	6		6	2													2
1	1	55	22	2	1	4		3	3																						3
1	1	21	47	4	9	2		5	5
1	1	32	13	4	1	4		3	2													2
1	2	38	28	5	1	1,4		2	2																												2
1	1	30	20	2	1	1,4		5	3																				2
1	1	50	12	2	1	1,4		3	6												5
1	2	44	11	1	4	6		3	4											3
1	1	32	28	2	1	4		6	6																												6
1	2	49	27	4	1	1,4		7	7																											2
1	2	53	8	4	5	1		2	2								5
1	1	30	23	2	1	1,4		3	3																							2
1	1	20	11	4	9	6		3	3											6
1	1	25	19	5	5	3,12		2	1																			1
1	1	18	27	2	11	3		6	6																											7
1	1	25	2	2	11	2		7	6		5
1	1	30	10	2	1	1,4		2	3										2
1	1	39	11	4	1	1,4		3	2											2
1	1	38	5	4	1	1,4		2	2					2
1	1	25	3	2	1	1,4		3	3			3
1	1	21	13	2	9	6		3	4													2
1	1	74	13	4	1	4		5	2													3
1	1	20	42	6	5	1		2	1
1	1	20	29	2	9	6		3	3																													3
1	1	51	11	4	1	4		5	5											3
1	1	24	2	1	9	5,12		6	4		6
1	1	55	14	4	1	1,4		3	3														2
1	1	37	12	3	1	1,4		2	2												2
1	1	26	1	4	1	1,4		1	1	1
1	1	5	3	6	10	1		6	4			5
1	1	42	5	2	8	1,6		2	3					3
1	1	25	17	5	9	2		7	7																	7
1	1	23	44	3	1	1,4,6		2	2
1	1	40	14	5	1	1,5,6		1	1														2
1	1	37	28	3	1	1,4		3	6																												4
1	1	33	12	3	1	4		3	3												3
1	1	44	25	4	1	4		3	3																									1
1	1	26	12	5	1	6		2	2												2
1	1	40	12	3	6	1		1	1												5
1	1	34	27	4	1	4		4	5																											2
1	1	26	12	5	1	6		2	2												2
1	2	69	12	4	1	1,4,11	·	5	3												4
1	1	57	14	4	1	1,4,6		2	2														2
1	1	24	13	4	5	2		2	1													3
1	2	30	34	4	6	1,4		2	2																																		3
1	1	15	34	4	9	8,2		4	5																																		4
1	1	16	30	2	9	6,8		4	6																														6
1	1	32	2	2	1	1		1	3		3
1	1	36	23	4	1	1,4		2	2																							2
1	1	18	26	5	9	2		2	2																										3
1	1	28	23	4	5	4		3	3																							3
1	1	3690306	11	2	9	8		2	5											5
1	2	16	24	1	11	6		1	1																								1
1	1	33	33	3	1	1,4		2	4																																	2
1	1	21	13	3	5	6,8		3	5													5
1	1	25	8	5	11	6		5	5								3
1	1	28	23	4	1	4		2	2																							3
1	1	20	7	2	5	2		1	1							1
1	1	44	37	2	5	6		4	4																																					4
1	1	97	4	3	7	6		3	3				4
1	1	35	27	2	1	4		4	4																											2
1	1	17	12	1	4	5,10		2	2												2
1	1	18	43	2	5	6		3	3
1	1	23	42	4	5	2		4	3
1	1	32	21	2	1	1,4		2	1																					1
1	2	25	13	4	1	1		1	1													2
1	1	41	13	4	1	1,4,6,9		5	5													5
1	1	19	9	2	9	6		3	3									3
1	1	50	23	2	1	1,4		2	2																							2
1	1	20	27	5	9	6		2	2																											2
1	1	21	9	3	1	1,5		2	1									1
1	1	57	47	3	1	4		3	2
1	1	21	47	7	11			7	1
1	1	21	20	2	5	6		4	5																				3
1	2	46	23	3	1	1,4		1	1																							5
1	1	20	2	5	9	6		7	6		7
1	1	25	47	4	5	2		4	3
1	1	46	13	4	1	1,4		5	4													3
1	2	36	14	4	1	1,4		1	2														2
1	1	19	27	2	5	4		3	3																											3
1	1	14	13	5	9	2		3	3													3
1	1	55	27	2	6	6		3	4																											1
1	2	20	1	3	1	1		1	1	1
1	2	37	11	2	1	1,4		1	3											3
1	1	20	47	3	5	1		2	1
1	2	26	13	5	5	6,9		2	2													1
1	1	46	1	3	1	4		3	3	2
1	1	23	20	4	5	1		1	1																				1
1	1	22	13	4	1	2		1	1													1
1	1	57	13	4	1	4		6	6													3
1	2	40	13	4	1	1,4		5	5													5
1	1	41	22	2	1	1,4		3	3																						2
1	1	23	22	2	5	2		6	2																						2
1	1	30	27	4	5	2		1	1																											1
1	2	21	13	2	5	6		2	2													1
1	1	48	12	4	1	1,4		4	2												2
1	1	11	7	1	1	1		1	1							4
1	1	37	11	2	1	4		3	6											2
1	1	75	13	3	1	4		1	1													1
1	2	15	3	2	9	6		2	2			2
1	1	25	20	3	5	2		3	2																				3
1	1	18	40	2	9	6		2	6																																								2
1	1	51	23	4	1	1,4		4	2																							4
1	2	63	23	4	1	4		2	2																							2
1	1	50	20	2	5	2		2	2																				1
1	2	33	10	4	1	1,4		2	3										5
1	1	65	13	4	4	5		2	2													2
1	1	49	13	4	1	1,4		6	6													6
1	1	40	8	3	1	1,4		2	1								4
1	1	39	27	3	1	1,4		2	3																											1
1	1	40	34	4	1	1,4		4	3																																		3
1	1	32	11	3	11	10		6	6											6
1	2	42	14	4	1	4		5	4														5
1	1	53	13	2	1	4		4	5													2
1	2	48	9	4	1	1,4,6		1	1									1
1	1	68	13	3	6	1,11	·	3	3													3
1	2	50	13	4	1	1,4		5	2													2
1	2	54	23	3	1	1,4		5	5																							5
1	2	30	35	4	9	6		2	2																																			1
1	2	19	35	3	5	4,6		4	2																																			4
1	1	20	23	3	1	1		1	2																							6
1	1	38	14	3	1	1,4		5	5														5
1	2	65	23	2	1	1,4		5	4																							3
1	2	51	14	4	1	4		2	1														2
1	2	41	14	4	1	1,4		5	5														5
1	2	39	12	2	1	1,4		2	2												2
1	1	45	40	2	4	1,5		5	5																																								3
1	1	44	12	3	1	1,4		3	6												6
1	2	67	33	4	1	4		3	1																																	5
1	2	41	24	4	1	1,4		2	2																								5
1	1	3	23	4	11	2		4	1																							3
1	4	11	47	1	1	1		7	4
1	1	41	1	4	5	11	o	4	2	1
1	1	43	42	2	1	4		2	2
1	2	47	26	4	1	1,4		4	3																										5
1	1	37	27	2	9	6,11	Z	4	4																											1
1	2	58	18	4	1	4		4	3																		3
1	2	52	14	2	5	6		5	5														4
1	2	68	13	4	1	4		1	1													2
1	2	54	4	3	1	4		2	4				2
1	1	59	10	3	1	1,4		1	1										1
1	2	60	13	3	9	2		5	5													3
1	1	49	23	4	1	1,4		3	2																							5
1	2	54	28	4	1	1,4,6		4	3																												2
1	2	56	13	4	1	4		1	1													2
1	2	66	23	2	1	1,4,6,11	·	1	2																							2
1	2	41	26	5	1	4		5	5																										5
1	2	45	27	1	6	1		3	3																											3
1	1	30	14	4	1	4		5	5														5
1	2	56	1	2	1	1,4		5	4	3
1	2	67	4	3	1	4		5	5				5
1	2	41	28	4	1	1,4		4	4																												3
1	2	53	27	4	1	1,4		3	3																											2
1	2	52	33	4	6	6		1	1																																	2
1	2	55	27	2	1	1,4		5	5																											2
1	2	37	14	5	1	1,4		3	3														3
1	2	58	34	2	1	4		5	5																																		3
1	2	42	5	2	5	2		2	2					2
1	2	51	34	5	1	1,4		5	5																																		5
1	1	46	13	4	6	2		5	5													5
1	2	52	27	2	1	1,4		2	2																											1
1	2	63	11	5	1	4		2	2											2
1	2	43	20	3	1	1,4,6		2	2																				2
1	2	54	11	4	9	6		3	2											3
1	2	62	13	4	1	1,4,6		5	5													4
1	2	54	28	4	1	4		5	5																												4
1	2	51	38	4	1	1,4		1	2																																						3
1	1	42	11	3	1	1,4		6	6											6
1	2	86	20	4	1	4		3	3																				1
1	2	55	15	2	5	2		4	4															3
1	2	68	11	2	1	4		5	4											5
1	2	79	13	4	1	1,4		2	2													3
1	1	38	13	5	5	2		2	2													2
1	2	61	11	2	5	2		2	2											3
1	2	49	12	4	1	1,4		3	2												3
1	2	54	28	4	1	4		1	3																												2
1	2	68	21	4	1	1,4		4	3																					3
1	2	66	22	2	1	1,4		1	2																						5
1	2	34	15	4	1	1,4		2	2															2
1	2	72	20	2	1	1,4		1	2																				2
1	1	31	40	4	4	1		2	2																																								2
1	2	65	23	4	1	1,4		5	5																							5
1	2	64	37	4	1	1,4		5	4																																					3
1	1	26	37	4	5	6		2	2																																					2
1	1	28	13	4	5	6		2	2													3
1	1	73	13	3	8	2		3	3													3
1	1	21	21	2	5	8,10		1	2																					2
1	1	21	7	3	5	1,2		2	3							2
1	1	17	28	1	9	1,6		6	6																												1
1	1	25	1	4	1	1		3	3	2
1	2	31	4	2	7	7		4	3				4
1	1	41	27	2	7	1,6		3	3																											3
1	1	20	24	3	5	4		3	1																								3
1	2	25	4	3	1	1,4,6		3	3				3
1	2	19	4	5	5	2		7	7				7
1	1	40	46	3	1	1,4,7		2	2
1	1	43	1	2	1	1		3	3	3
1	1	45	1	2	1	1,4		3	3	1
1	1	46	33	4	6	6		5	5																																	5
1	1	32	27	4	1	1,4,6		1	1																											1
1	1	55	35	4	1	1,4		5	5																																			4
1	1	20	13	4	1	1		4	2													3
1	1	29	9	2	1	1,4		6	6									6
1	2	40	27	2	1	1,4		1	1																											1
1	1	57	27	2	6	2		5	4																											3
1	1	71	13	4	1	4		4	4													3
1	1	29	12	4	5	6		4	5												5
1	1	20	10	2	5	2		2	3										5
1	1	50	28	5	5	2		5	5																												5
1	3	32	1	3	5	10		2	4	1
1	1	50	13	4	5	6		3	2													2
1	1	60	8	4	9	2		2	2								4
1	1	56	10	2	8	1		5	5										5
1	1	15	6	2	5	8,12		6	5						3
1	1	24	13	4	1	1,10		4	1													1
1	1	73	13	3	6	1		5	5													6
1	1	58	29	3	5	2		4	5																													2
1	1	19	42	2	9	6,8		3	3
1	1	50	1	3	1	1,4		2	2	2
1	1	38	30	2	5	6		4	4																														3
1	1	29	16	4	5	12		2	3																1
1	1	73	35	1	1	4		1	2																																			1
1	1	45	28	2	1	1,4		3	3																												5
1	1	23	23	5	6	1,5,6		1	2																							3
1	1	37	13	4	1	1,4		4	5													3
1	1	63	14	3	1	4		5	2														2
1	1	63	38	4	1	4		4	3																																						2
1	1	57	12	3	9	2		4	4												4
1	1	69	11	3	1	4		6	3											2
1	1	43	26	5	1	1,4		4	3																										4
1	1	20	13	2	10	2		3	1													1
1	2	55	27	4	11	1,4		3	3																											2
1	1	22	13	5	5	10		5	3													5
1	1	61	27	2	1	1,4		2	1																											1
1	1	32	23	2	1	1,4		4	5																							5
1	1	54	13	4	1	4		5	5													2
1	1	57	37	2	1	4		3	2																																					2
1	1	21	23	2	5	2		6	6																							6
1	1	46	14	4	1	1,4		5	5														5
1	1	60	28	3	8	1		3	7																												3
1	1	26	26	2	5	6		5	5																										1
1	1	41	26	4	1	1,4		2	2																										2
1	1	35	11	2	5	6		2	1											1
1	1	33	13	2	1	1,4		3	3													3
1	1	55	2	2	1	2		2	3		5
1	1	49	12	4	1	1,4		3	2												4
1	1	19	23	2	9	6		3	3																							3
1	1	23	1	3	1	1,4		1	2	3
1	1	27	13	4	5	5		3	4													1
1	1	25	13	5	4	1,10		1	1													1
1	1	37	28	2	1	1,4		3	3																												2
1	1	74	14	4	1	4		5	5														4
1	1	69	4	4	1	4,6		5	5				3
1	1	42	10	4	1	1,4		3	3										3
1	1	30	1	2	1	1,4		5	5	1
1	2	20	39	3	5	6		3	3																																							3
1	1	25	37	3	5	6		3	3																																					3
1	1	19	12	2	9	6		3	5												2
1	1	32	23	5	4	5		3	4																							3
1	1	21	7	3	9	1,2		5	3							2
1	1	26	21	3	1	4		4	5																					3
1	1	25	34	4	1	3		3	4																																		2
1	1	20	4	2	1	2		2	2				5
1	1	21	13	5	1	2		6	2													1
1	1	33	29	4	9	6		5	5																													5
1	1	31	13	4	1	4		1	1													2
1	1	21	27	3	1	1,5,6		1	1																											1
1	1	21	14	3	5	4		2	2														2
1	1	21	1	3	5	6,8		2	1	1
1	1	29	27	5	1	1,5		2	2																											1
1	1	83	13	4	8	2		2	2													1
1	1	37	13	2	1	1,4		5	5													5
1	1	46	25	3	1	1,4,7		5	5																									5
1	1	47	1	2	1	1,4		4	3	2
1	2	39	12	4	9	6		3	4												4
1	1	72	28	4	1	1,4		4	2																												2
1	1	18	27	1	9	12		3	3																											3
1	1	31	2	3	5	6,11	Z	3	3		1
1	1	45	27	4	6	10		3	3																											1
1	1	38	15	3	9	5		5	5															6
1	1	41	27	4	1	1,4		4	2																											1
1	1	64	26	4	1	4		4	4																										4
1	1	66	27	2	1	4		5	5																											3
1	1	31	14	3	1	1,4		3	3														3
1	1	34	1	3	5	6		3	2	2
1	1	47	14	3	6	1		4	3														2
1	1	31	11	4	1	4		4	5											3
1	1	45	14	3	5	6		7	4														4
1	1	43	7	1	1	1		7	2							2
1	1	45	1	3	5	6		3	3	3
1	1	35	14	4	5	2		2	2														2
1	1	61	5	2	1	4,7		1	2					2
1	1	18	27	3	5	6		1	1																											3
1	1	30	42	5	1	6		4	3
1	1	44	27	2	1	1,4,6,11	Zío	4	3																											2
1	1	31	25	5	1	4		4	4																									3
1	1	34	14	3	5	2		4	4														3
1	1	39	7	2	5	2		4	4							3
1	1	31	13	4	5	2		3	2													2
1	1	31	4	4	1	1,4		2	2				2
1	1	33	4	4	5	6,9		2	2				1
1	1	60	1	2	5	10		2	5	3
1	1	46	14	3	1	1,4		3	3														3
1	1	38	13	3	1	1,4		3	3													2
1	1	63	1	2	1	1,4,6		5	3	2
1	1	19	36	2	9	8		1	1																																				1
1	1	38	23	4	1	1,4		3	4																							4
1	1	32	1	4	1	1,4		5	5	2
1	1	31	21	4	1	4		3	3																					3
1	1	43	27	4	1	1,4		3	3																											1
1	1	43	27	2	4	1,5		5	5																											1
1	1	45	11	2	1	1,4		5	5											3
1	1	41	14	2	1	4,6		2	5														5
1	1	38	13	4	1	1,4,6		4	5													4
1	1	15	34	5	6	5		3	2																																		1
1	1	48	13	5	5	2		5	3													4
1	1	20	13	4	5	8		5	5													5
1	1	38	20	2	6	6,8,9		7	7																				7
1	1	48	23	4	1	1,4		2	2																							4
1	1	33	27	2	9	1,6,9		3	3																											4
1	1	42	22	2	6	2		3	2																						1
1	1	46	14	2	8	1,6		1	1														2
1	1	38	39	4	1	1,4		3	4																																							4
1	1	48	27	4	1	4		4	3																											3
1	1	32	36	4	1	1,4		6	6																																				6
1	2	45	23	4	1	1		1	1																							3
1	4	30	1	4	9	2		7	7	7
1	1	31	28	2	1	4		3	3																												3
1	1	46	9	4	1	1,4		3	2									3
1	1	30	1	4	1	1,5,6,8		2	2	3
1	1	33	14	2	1	1,4		2	3														3
1	1	30	1	2	6	1		5	5	4
1	1	36	27	4	5	6		3	3																											2
1	1	29	12	4	1	1,4		4	1												1
1	1	38	12	3	1	4		4	4												4
1	1	38	27	4	1	1,4		5	4																											3
1	1	31	27	4	1	1,4		4	3																											2
1	1	33	26	4	1	4		3	4																										4
1	1	35	11	4	1	1,4		4	4											3
1	1	39	13	5	5	2		3	2													2
1	1	30	27	2	6	5		2	2																											1
1	1	35	14	4	5	2		3	4														3
1	1	30	40	4	5	2		3	3																																								3
1	1	30	46	3	5	2		5	5
1	1	36	24	4	5	6		2	2																								3
1	1	37	23	5	1	1,4		2	3																							5
1	1	37	13	2	9	2		5	5													5
1	1	35	15	4	5	6		2	2															2
1	1	35	40	3	1	1,4		1	1																																								1
1	1	35	47	3	1	1,4		3	4
1	1	33	13	4	1	1,4		5	2													2
1	1	25	9	5	9	3		7	7									7
1	1	24	27	3	5	6		2	2																											1
1	1	30	11	4	1	1,4		3	3											3
1	3	25	4	4	11	4		7	3				4
1	1	Okay	36	1	1	12		1	6																																				4
1	2	25	1	4	10	3		6	7	7
1	2	47	27	3	5	2		5	5																											5
1	2	43	10	4	1	4		4	4										5
1	1	36	24	4	7	1,6		3	3																								2
1	1	34	14	3	1	1,4		2	2														2
1	2	36	24	3	1	1,4		3	3																								1
1	2	53	8	4	5	2		1	1								1
1	2	32	4	5	8	5		4	2				4
1	2	38	12	5	1	1,4,6		2	2												2
1	2	49	27	3	1	1,4		3	3																											2
1	2	44	14	4	1	1,4		3	2														3
1	2	49	7	4	6	6,8,9		3	3							2
1	2	49	13	4	5	6		2	2													1
1	2	55	14	4	10	1,4		3	2														2
1	2	50	13	4	9	6,9		5	5													5
1	2	39	26	4	1	1,4		4	5																										4
1	2	45	4	3	1	1,4		3	3				2
1	2	40	32	4	1	1,4		3	3																																2
1	2	30	27	4	1	1,4		1	1																											1
1	2	43	22	1	5	6		5	5																						1
1	2	40	2	4	5	6		3	2		1
1	2	48	34	4	1	1,4		4	2																																		3
1	2	50	13	3	11	12		2	1													4
1	2	30	12	4	5	2		3	3												5
1	2	49	27	2	5	6		5	5																											2
1	2	44	13	4	1	1,4		4	4													5
1	2	58	27	2	5	2		1	2																											1
1	2	33	4	4	1	1,4		3	3				3
1	2	47	37	4	1	1,4		6	6																																					6
1	2	35	21	4	1	1,4		5	5																					3
1	2	34	21	4	1	4		4	4																					4
1	2	32	13	4	5	2		2	2													3
1	2	37	30	2	1	1,4		3	3																														2
1	2	33	12	4	1	4		5	5												3
1	2	32	14	4	5	6		4	4														3
1	2	35	13	4	5	2		2	3													2
1	2	36	22	4	1	1,4		2	2																						3
1	2	37	28	4	1	1,4		2	2																												3
1	2	30	13	3	5	2		5	5													5
1	2	38	13	4	5	2		3	2													2
2
2
2
2
2
2
2
2
2
2
2
2
2
2
2
2
2
2
2
2
2
2
2
2
2
2
2
2
2
2
2
2
2
2
2
2
2
2
2
2
2
2
2
2
2
2
2
2
2
2
2
2
2
2
2
2
2
2
2
2
2
2
2
2
2
2
2
2
2
2
2
2
2
2
2
2
2
2
2
2
2
2
2
2
2
2
2
2
2
2
2
2
2
2
2
2
2
2
2
2
2
2
2
2
2
2
2
2
2
2
2
2
2
2
2
2
2
2
2
2
2
2
2
2
2
2
2
2
2
2
2
2
2
2
2
2
2
2
2
2
2
2
2
2
2
2
2
2
2
2
2
2
2
2
2
2
2
2
2
2
2
2
2
2
2
2
2
2
2
2
2
2
2
2
2
2
2
2
2
2
2
2
2
2
2
2
2
2
2
2
2
2
2
2
2
2
2
2
[truncated: 622 more columns]
